# Supplementary material for: The relationship between blood lipid and risk of psoriasis: univariable and multivariable Mendelian randomization analysis
Source: Front Immunol. 2023 Jun 22;14:1174998. doi: 10.3389/fimmu.2023.1174998 (PMC10323678; doi:10.3389/fimmu.2023.1174998)
Supplement: Supplementary file 1 [file DataSheet_1.zip]

Archive with 20 entries (19 files):
- Supplementary data 1/
- __MACOSX/._Supplementary data 1
- Supplementary data 1/secondary tg 69.csv
- Supplementary data 1/primary ldl-c 161.csv
- Supplementary data 1/primary hdl-c 337.csv
- Supplementary data 1/primary tg 266.csv
- Supplementary data 1/primary hdl-c 369.csv
- Supplementary data 1/secondary hdl-c 108.csv
- Supplementary data 1/secondary hdl-c 120.csv
- Supplementary data 1/secondary hdl-c 89.csv
- Supplementary data 1/primary tg 295.csv
- Supplementary data 1/secondary ldl-c 80.csv
- Supplementary data 1/primary ldl-c 152.csv
- Supplementary data 1/primary tg 386.csv
- Supplementary data 1/primary ldl-c 193.csv
- Supplementary data 1/secondary ldl-c 97.csv
- Supplementary data 1/primary hdl-c 467.csv
- Supplementary data 1/secondary tg 49.csv
- Supplementary data 1/secondary tg 61.csv
- Supplementary data 1/secondary ldl-c 90.csv
