# Supplementary material for: The relationship between blood lipid and risk of psoriasis: univariable and multivariable Mendelian randomization analysis
Source: Front Immunol. 2023 Jun 22;14:1174998. doi: 10.3389/fimmu.2023.1174998 (PMC10323678; doi:10.3389/fimmu.2023.1174998)
Supplement: Supplementary file 1 [file DataSheet_1.zip › Supplementary data 1/secondary tg 69.csv]

SNP	effect_allele.exposure	other_allele.exposure	beta.exposure	beta.outcome	eaf.exposure	pval.outcome	se.outcome	se.exposure	pval.exposure	samplesize.exposure
rs10401969	C	T	-0.121	0.00869945	0.07124	0.80453	0.0351509	0.0065	9.70E-70	176173
rs10440120	A	C	-0.0306	0.00270291	0.1675	0.898905	0.0212752	0.0044	5.34E-11	174886
rs10468017	T	C	0.0379	0.0188402	0.2757	0.301367	0.0182294	0.0039	7.56E-21	171951
rs10501321	C	T	-0.0216	-0.0170406	0.314	0.33097	0.0175286	0.0035	1.41E-08	177680
rs1062219	T	C	0.0223	-0.0109564	0.4921	0.554649	0.0185447	0.0034	1.69E-09	175601
rs10761762	C	T	-0.027	-0.012084	0.467	0.482828	0.0172195	0.0033	1.06E-17	177823
rs11057408	T	G	-0.0258	-0.0190956	0.3628	0.309335	0.0187834	0.0035	2.05E-12	174454
rs11613352	T	C	-0.028	0.0235726	0.1913	0.244732	0.0202646	0.0039	9.40E-14	177799
rs11674085	A	G	0.0251	0.0133366	0.2005	0.528988	0.0211844	0.0044	2.86E-08	177746
rs117877390	T	C	-0.1099	0.0226449	0.0343	0.506592	0.0340959	0.0141	1.53E-09	78971
rs11974409	G	A	-0.0899	-0.01796	0.1939	0.42363	0.0224461	0.0042	1.36E-100	177786
rs12294259	T	C	0.219	0.0381704	0.05937	0.275884	0.0350311	0.0069	1.79E-200	172242
rs1260326	C	T	-0.1148	-0.045717	0.5871	0.0112995	0.0180464	0.0034	1.00E-200	177765
rs12678919	G	A	-0.1702	-0.0335352	0.1214	0.272424	0.0305561	0.0056	1.82E-199	177750
rs12708967	C	T	0.0289	-0.0295978	0.1966	0.182814	0.0222182	0.0046	1.70E-10	176192
rs12748152	T	C	0.0372	-0.00676294	0.07124	0.833893	0.0322488	0.0059	1.10E-09	177762
rs1321257	A	G	-0.0402	0.00290159	0.5937	0.866835	0.0173043	0.0034	5.99E-31	177758
rs13389219	T	C	-0.0271	-0.00636519	0.409	0.723937	0.0180215	0.0034	2.60E-15	177783
rs16948098	A	G	0.08	-0.0160922	0.0409	0.804968	0.0651707	0.0089	4.84E-17	163328
rs174535	C	T	0.047	0.0418398	0.3628	0.0163192	0.017421	0.0034	1.73E-41	177773
rs17513135	T	C	0.022	-0.0630922	0.2322	0.00286926	0.0211619	0.0039	1.63E-08	174742
rs1800775	A	C	-0.0396	-0.0261691	0.4802	0.127141	0.0171547	0.0035	1.33E-26	172715
rs1832007	G	A	-0.0327	0.0366655	0.1319	0.136184	0.0246052	0.0047	1.72E-12	177504
rs2068888	A	G	-0.0241	-0.0148403	0.4908	0.387902	0.0171876	0.0034	1.68E-11	177712
rs2187126	G	A	-0.0543	0.0273745	0.05409	0.463193	0.0373153	0.0069	2.90E-15	177773
rs2247056	C	T	0.0378	0.0890633	0.7823	1.24E-05	0.0203757	0.0039	3.86E-21	174062
rs2250802	A	G	0.023	0.000688683	0.6807	0.970231	0.0184539	0.0037	1.21E-10	174734
rs2304684	T	C	0.086	0.00730106	0.02507	0.896792	0.0562856	0.0127	5.00E-11	160389
rs2508015	A	G	-0.0252	-0.095924	0.3285	6.83E-07	0.0193161	0.0038	1.33E-10	151794
rs2665357	C	A	0.0212	-0.000395233	0.5092	0.981624	0.0171598	0.0033	8.33E-10	172850
rs287621	C	T	-0.0222	-0.00196558	0.7296	0.917533	0.0189836	0.0037	7.67E-09	177813
rs2954022	A	C	-0.078	0.0187533	0.4697	0.274922	0.0171765	0.0033	2.23E-113	177750
rs2972146	T	G	0.0281	0.0147927	0.6227	0.407518	0.0178598	0.0034	2.97E-15	174704
rs3198697	T	C	-0.0198	-0.00110202	0.3826	0.949684	0.0174636	0.0034	2.21E-08	175934
rs3760627	C	T	0.0189	0.00989881	0.4683	0.563748	0.0171472	0.0034	5.29E-09	176201
rs3761445	A	G	0.0232	0.0400004	0.6148	0.0229599	0.0175895	0.0034	8.06E-12	175846
rs38855	G	A	-0.0187	-0.0199002	0.4736	0.249217	0.0172707	0.0033	2.11E-08	177825
rs439401	C	T	0.0659	-0.0116838	0.6201	0.53809	0.0189763	0.0038	1.42E-66	152584
rs442177	T	G	0.0309	-0.0296681	0.5528	0.0857749	0.0172678	0.0033	1.32E-18	177798
rs4587594	A	G	-0.0694	-0.0173584	0.31	0.372971	0.0194837	0.0035	3.50E-82	177772
rs4719841	G	A	0.0232	0.00608244	0.3826	0.732713	0.0178099	0.0034	8.86E-11	177775
rs4803750	G	A	0.0423	-0.0511768	0.05541	0.14934	0.0354934	0.007	9.52E-09	168707
rs4804311	G	A	-0.0392	-0.0255095	0.1095	0.439885	0.0330268	0.006	1.49E-09	172964
rs4810479	T	C	-0.0474	-0.0296156	0.7124	0.133236	0.0197245	0.0038	2.07E-34	176192
rs4871624	G	T	0.0254	-0.00773459	0.2652	0.690909	0.0194521	0.0037	1.07E-11	177500
rs4921914	T	C	-0.0353	0.0029732	0.752	0.880491	0.0197757	0.004	4.87E-17	174670
rs5110	A	C	0.156	0.0759589	0.06464	0.0629376	0.0408461	0.0124	2.14E-34	81720
rs588136	T	C	-0.0495	0.00898252	0.7942	0.658564	0.0203272	0.0041	3.37E-30	176173
rs6029143	T	C	-0.0388	0.0485944	0.05805	0.303498	0.0472267	0.0071	4.93E-08	176257
rs6066141	C	T	-0.0297	-0.0660503	0.2414	0.00182734	0.0211907	0.0053	2.34E-08	89485
rs634869	C	T	-0.0272	0.0660383	0.562	0.000119947	0.0171696	0.0033	1.78E-14	177755
rs645040	T	G	0.0293	0.0179476	0.7691	0.458002	0.0241836	0.004	1.83E-12	177779
rs676210	A	G	-0.0733	-0.0354586	0.2309	0.0673302	0.019382	0.0039	3.28E-71	177782
rs6831256	G	A	0.0258	0.0137708	0.409	0.445303	0.0180418	0.0035	1.60E-12	177495
rs6882076	C	T	0.0286	0.0489479	0.6662	0.00797315	0.0184486	0.0035	1.51E-15	177778
rs6995541	G	A	0.0265	0.0217645	0.3219	0.268988	0.0196893	0.0037	1.34E-12	177486
rs7016529	C	T	0.1911	0.254336	0.01319	0.121354	0.164181	0.014	3.57E-35	154015
rs719726	T	C	0.0199	8.49E-05	0.529	0.996117	0.0174407	0.0035	2.49E-08	168319
rs7248104	A	G	-0.0222	-0.0157453	0.4169	0.364277	0.017355	0.0034	5.04E-10	176083
rs7254892	A	G	0.1235	0.00279204	0.03166	0.961911	0.0584647	0.0106	1.40E-24	143241
rs72555385	G	A	0.0749	-0.0465849	0.06201	0.427433	0.0587013	0.0124	3.76E-09	86729
rs731839	A	G	-0.0224	0.0248702	0.6583	0.169125	0.0180871	0.0036	2.65E-09	176161
rs7350481	C	T	-0.2254	-0.0211165	0.90237	0.518105	0.0326744	0.0066	1.00E-200	177677
rs749671	A	G	-0.0211	-0.0439894	0.3945	0.0127342	0.0176585	0.0034	6.11E-10	176205
rs7943309	A	G	-0.0605	-0.0176238	0.03958	0.622647	0.0358133	0.0087	1.16E-11	172721
rs8077889	C	A	0.0252	-0.0128645	0.2441	0.540309	0.0210086	0.0042	9.88E-09	176194
rs9686661	T	C	0.0379	0.0158569	0.1768	0.530609	0.025287	0.0044	2.54E-16	177050
rs9804646	T	C	-0.0524	-0.0400663	0.08971	0.121552	0.0258777	0.0064	2.82E-17	172714
rs998584	A	C	0.0293	-0.0130122	0.5145	0.451072	0.017266	0.0037	3.42E-15	174573
