# Supplementary material for: The relationship between blood lipid and risk of psoriasis: univariable and multivariable Mendelian randomization analysis
Source: Front Immunol. 2023 Jun 22;14:1174998. doi: 10.3389/fimmu.2023.1174998 (PMC10323678; doi:10.3389/fimmu.2023.1174998)
Supplement: Supplementary file 1 [file DataSheet_1.zip › Supplementary data 1/primary hdl-c 369.csv]

SNP	effect_allele.exposure	other_allele.exposure	beta.exposure	beta.outcome	eaf.exposure	pval.outcome	se.outcome	se.exposure	pval.exposure	samplesize.exposure
rs10162642	G	A	0.0480088	-0.0292091	0.788315	0.230981	0.0243849	0.00234216	2.30E-93	403943
rs10233430	T	C	0.0204688	0.0163642	0.572985	0.344294	0.0173035	0.00192795	2.50E-26	403943
rs10252234	C	T	-0.0157095	0.0166463	0.762829	0.419224	0.0206077	0.00224114	2.40E-12	403943
rs1043897	G	T	-0.0198683	-0.00587585	0.584618	0.741732	0.0178294	0.00193225	8.50E-25	403943
rs1045241	C	T	-0.0164773	-0.0246036	0.728748	0.185475	0.0185816	0.00215599	2.10E-14	403943
rs1047964	G	C	-0.0435108	0.04221	0.948064	0.195442	0.0326035	0.00426289	1.80E-24	403943
rs10504477	T	C	0.0150542	0.0183819	0.587809	0.289119	0.0173405	0.00193118	6.40E-15	403943
rs1052373	C	T	-0.0446282	0.0160423	0.678129	0.360243	0.0175344	0.00203523	1.40E-106	403943
rs1054852	A	G	-0.0351193	0.0082448	0.623065	0.664557	0.0190134	0.00206563	8.00E-65	403943
rs1055582	C	T	-0.013948	-0.00792098	0.49477	0.650389	0.017477	0.00190993	2.80E-13	403943
rs10750766	C	A	0.018633	-0.0107202	0.290137	0.584386	0.0195985	0.00209949	7.00E-19	403943
rs10774439	G	A	-0.0205218	0.0123415	0.185108	0.542545	0.0202663	0.00248343	1.40E-16	403943
rs10774579	T	C	0.0162438	0.00784309	0.520753	0.650284	0.0172996	0.00190678	1.60E-17	403943
rs10786114	C	T	-0.0237884	-0.0126957	0.125151	0.605749	0.0245969	0.00288263	1.60E-16	403943
rs1083470	G	A	-0.0115491	-0.0102169	0.384281	0.558452	0.0174606	0.00195994	3.80E-09	403943
rs10846690	T	C	-0.0213727	-0.0172257	0.153239	0.37925	0.0195908	0.00267356	1.30E-15	403943
rs1086056	T	G	0.0165187	0.0137962	0.155371	0.53824	0.0224155	0.00263462	3.60E-10	403943
rs10879184	C	T	0.0108668	-0.0176217	0.503689	0.319161	0.0176892	0.00191837	1.50E-08	403943
rs10896581	G	A	0.0181347	-0.00857781	0.878793	0.772462	0.0296649	0.00292183	5.40E-10	403943
rs10916239	T	C	-0.0118827	-0.00706242	0.619944	0.688193	0.0175985	0.00196487	1.50E-09	403943
rs10950390	C	T	0.0151656	-0.00765362	0.791891	0.714485	0.0209207	0.00235887	1.30E-10	403943
rs10955991	T	C	0.019752	0.0297271	0.31822	0.101173	0.0181352	0.00203492	2.80E-22	403943
rs11009262	G	T	0.0234022	-0.0127189	0.942683	0.721928	0.0357392	0.00409294	1.10E-08	403943
rs11021232	T	C	0.0167738	0.0270326	0.819041	0.236995	0.02286	0.00248706	1.50E-11	403943
rs11045171	A	G	-0.0283371	-0.0372477	0.802397	0.0756728	0.0209685	0.00240585	5.00E-32	403943
rs11057468	C	T	-0.0139632	0.0160579	0.606532	0.359949	0.0175407	0.00197149	1.40E-12	403943
rs11075985	C	A	0.0146221	0.0079553	0.575568	0.6461	0.0173248	0.00190717	1.80E-14	403943
rs11170516	G	A	0.0186506	0.0130535	0.846472	0.606303	0.025329	0.0026451	1.80E-12	403943
rs11171710	G	A	0.0113701	0.0143571	0.551858	0.409542	0.0174088	0.00192952	3.80E-09	403943
rs112001035	G	A	0.0466962	0.0128191	0.939507	0.687861	0.0319076	0.00408355	2.80E-30	403943
rs11228212	C	G	-0.0406868	0.0107484	0.876112	0.643364	0.0232147	0.00289144	5.70E-45	403943
rs11228871	A	C	-0.0405441	0.0147598	0.868723	0.508625	0.0223302	0.00281952	6.90E-47	403943
rs11239536	T	A	-0.0287591	0.0302984	0.759033	0.111485	0.019037	0.00223156	5.30E-38	403943
rs11254464	T	C	-0.0126591	0.00826346	0.576895	0.636183	0.0174688	0.00193105	5.50E-11	403943
rs112771035	C	G	0.0316396	-0.00965814	0.927948	0.759654	0.0315693	0.00368121	8.30E-18	403943
rs1132274	C	A	0.0218615	-0.00536002	0.845971	0.83078	0.0250818	0.00264008	1.20E-16	403943
rs113740515	G	A	-0.0377999	0.0298075	0.79055	0.18036	0.0222503	0.00233977	1.00E-58	403943
rs113761591	C	T	0.0160887	-0.00879526	0.799746	0.650942	0.019439	0.00238662	1.60E-11	403943
rs11546878	C	T	-0.0139577	-0.0116159	0.825608	0.583489	0.0211855	0.00251439	2.80E-08	403943
rs115912456	A	G	-0.0281485	0.00781103	0.958736	0.903643	0.0645216	0.00478898	4.20E-09	403943
rs116006942	G	A	0.0300143	0.0227697	0.939201	0.599537	0.0433654	0.00403531	1.00E-13	403943
rs11601507	C	A	0.0251639	-0.0212265	0.930383	0.509589	0.0321868	0.00369024	9.20E-12	403943
rs11622947	C	T	0.0105963	0.00249449	0.458866	0.884712	0.0172036	0.00192034	3.40E-08	403943
rs11631178	T	C	-0.0210646	-0.0135997	0.896191	0.63751	0.0288629	0.00312385	1.50E-11	403943
rs11640494	G	A	0.0154267	0.0218912	0.543344	0.235936	0.0184704	0.00189986	4.70E-16	403943
rs11645157	T	G	-0.0186404	0.0144406	0.505227	0.4005	0.0171762	0.00188542	4.80E-23	403943
rs11653260	A	G	0.0134197	-0.00664	0.785025	0.727751	0.0190739	0.00233215	8.70E-09	403943
rs11658786	G	A	-0.0305637	0.00207029	0.333147	0.910534	0.0184247	0.00202354	1.50E-51	403943
rs11664369	C	T	0.0230294	-0.0401844	0.73294	0.0607323	0.0214266	0.00215885	1.40E-26	403943
rs1168114	A	G	-0.0155704	-0.0238305	0.347628	0.227179	0.0197328	0.0019984	6.60E-15	403943
rs116843064	G	A	-0.206057	0.0698678	0.980673	0.182171	0.0523708	0.00691847	6.40E-195	403943
rs11688682	G	C	-0.0147911	0.0139733	0.729164	0.488929	0.0201922	0.00221353	2.40E-11	403943
rs117687565	C	T	-0.0826934	-0.0130893	0.98818	0.864126	0.0764896	0.00912077	1.20E-19	403943
rs11789603	C	T	-0.0685258	-0.0352142	0.891956	0.28003	0.0325982	0.00307655	6.70E-110	403943
rs118128493	C	T	0.0246258	0.0272632	0.946295	0.345359	0.0288919	0.00451884	5.00E-08	403943
rs11878235	G	A	-0.0127368	0.00349775	0.406681	0.84003	0.0173281	0.00196074	8.30E-11	403943
rs11878604	T	C	-0.0221996	0.0172146	0.92873	0.528776	0.0273302	0.00372384	2.50E-09	403943
rs11880219	T	A	0.0207494	0.00260431	0.818359	0.918325	0.025397	0.002473	4.80E-17	403943
rs11938781	T	C	0.0149535	-0.00138662	0.834629	0.960328	0.0278761	0.00257553	6.40E-09	403943
rs11961755	G	A	0.0137125	0.013183	0.751952	0.487608	0.0189924	0.00221168	5.60E-10	403943
rs12146566	A	C	0.0136347	-0.00882911	0.802646	0.664786	0.0203758	0.00239481	1.20E-08	403943
rs12224170	G	A	-0.0412385	0.00494645	0.868504	0.82451	0.0223066	0.00281508	1.40E-48	403943
rs1225053	T	C	0.0149852	0.0143084	0.735506	0.464436	0.0195587	0.00216705	4.70E-12	403943
rs12422125	G	A	-0.0448373	0.0125091	0.886668	0.581672	0.0227049	0.0030203	7.50E-50	403943
rs12485478	A	G	0.0524164	0.00781119	0.973439	0.882749	0.0529623	0.00594023	1.10E-18	403943
rs12510382	A	G	-0.0165672	0.00127487	0.539781	0.941384	0.017338	0.00192332	7.10E-18	403943
rs12516070	T	C	-0.0124977	0.00940177	0.483786	0.585974	0.0172611	0.00193291	1.00E-10	403943
rs1252425	C	G	-0.0124305	0.0111439	0.344146	0.524617	0.0175152	0.00201368	6.70E-10	403943
rs12650112	C	T	-0.0155669	-0.0220056	0.646595	0.214145	0.0177144	0.00201253	1.00E-14	403943
rs12686780	C	T	0.0161543	-0.0181964	0.825	0.398813	0.0215663	0.00251058	1.20E-10	403943
rs12692596	C	T	0.0111672	0.014292	0.627892	0.43019	0.0181172	0.00196568	1.30E-08	403943
rs12705595	G	A	-0.0110687	0.0142807	0.626631	0.417478	0.017613	0.00198329	2.40E-08	403943
rs12713007	C	T	0.0107042	0.0127653	0.499372	0.472608	0.017773	0.00190928	2.10E-08	403943
rs12740374	G	T	-0.0288626	0.0129816	0.778994	0.534907	0.02092	0.00229128	2.20E-36	403943
rs12814794	G	A	-0.0149334	-0.016522	0.246311	0.386164	0.0190655	0.00222011	1.70E-11	403943
rs12921195	C	A	0.0166503	0.0221898	0.860497	0.38896	0.025757	0.0028188	3.50E-09	403943
rs12928099	C	A	-0.0213868	0.0265606	0.703876	0.164919	0.0191261	0.00206806	4.60E-25	403943
rs12975319	G	A	0.01363	-0.00758563	0.698154	0.684291	0.0186556	0.00209103	7.10E-11	403943
rs12986742	T	C	0.0105189	-0.00586732	0.524097	0.737155	0.0174819	0.00191333	3.80E-08	403943
rs12998038	C	T	-0.0132202	0.0183528	0.741297	0.335028	0.0190375	0.00218491	1.40E-09	403943
rs13041173	A	G	0.0120958	-0.00462699	0.658499	0.795498	0.0178526	0.00201716	2.00E-09	403943
rs13042367	A	G	-0.0139068	0.0159055	0.721412	0.474609	0.0222454	0.002129	6.50E-11	403943
rs13066793	A	G	-0.0220822	-0.0202909	0.909883	0.52005	0.0315435	0.0033292	3.30E-11	403943
rs13107325	C	T	0.0801624	-0.080177	0.925055	0.268617	0.0724762	0.00362468	2.20E-108	403943
rs13144151	A	G	-0.0178651	0.00934868	0.149999	0.696428	0.0239619	0.0027037	3.90E-11	403943
rs13147189	T	C	0.0143403	-0.00970346	0.683123	0.587007	0.0178642	0.00204808	2.50E-12	403943
rs13235365	C	T	-0.0257631	0.0336379	0.726389	0.0937929	0.0200737	0.00214405	2.90E-33	403943
rs13263821	G	C	0.0168344	-0.00901641	0.813088	0.663263	0.0207078	0.0024835	1.20E-11	403943
rs13300004	A	G	0.0487788	0.0469258	0.986697	0.651804	0.103989	0.00856312	1.20E-08	403943
rs13379043	T	C	-0.0198078	0.00511359	0.719582	0.81178	0.0214739	0.0021674	6.30E-20	403943
rs13389219	C	T	-0.0276526	0.00636519	0.607381	0.723937	0.0180215	0.00194626	8.20E-46	403943
rs1349852	A	C	-0.011216	0.00366742	0.524708	0.832004	0.0172883	0.00192586	5.70E-09	403943
rs1395221	G	T	0.0111605	0.0180407	0.602353	0.299033	0.0173718	0.0019538	1.10E-08	403943
rs139828053	T	C	0.0316402	-0.0316493	0.969099	0.464419	0.043261	0.00558568	1.50E-08	403943
rs140064750	T	C	0.0439765	-0.0101704	0.975453	0.848874	0.0533723	0.00634248	4.10E-12	403943
rs140201358	C	G	0.0578616	0.0775442	0.986274	0.298532	0.0745914	0.00817414	1.50E-12	403943
rs1411432	A	C	0.0138488	0.0206203	0.813585	0.359385	0.022498	0.00245594	1.70E-08	403943
rs1412234	T	C	0.0120266	-0.0148386	0.672866	0.402872	0.0177389	0.00203605	3.50E-09	403943
rs141440048	C	T	-0.0438819	-0.143122	0.982335	0.458587	0.193101	0.00756828	6.70E-09	403943
rs141469619	A	G	0.203826	-0.044509	0.990121	0.752189	0.140961	0.0101869	4.60E-89	403943
rs142288236	C	T	0.0775348	-0.0201319	0.985309	0.703037	0.0528083	0.00795693	2.00E-22	403943
rs1431659	A	G	-0.0127629	0.0217298	0.271535	0.277792	0.0200221	0.00214127	2.50E-09	403943
rs143474489	T	A	-0.0483333	-0.119427	0.977616	0.435137	0.153026	0.00651518	1.20E-13	403943
rs144033177	A	C	0.0558275	-0.0373118	0.984179	0.58809	0.0688912	0.00783985	1.10E-12	403943
rs144311893	C	T	-0.0810821	0.0249361	0.977914	0.799482	0.0981668	0.00669228	8.70E-34	403943
rs1446585	A	G	-0.0167703	0.0129501	0.755704	0.475876	0.0181641	0.00217165	1.10E-14	403943
rs145276599	T	C	-0.0485939	0.0267302	0.889817	0.272359	0.0243523	0.00304242	2.00E-57	403943
rs147525635	G	A	0.0133628	-0.000254636	0.440725	0.98835	0.0174396	0.00192262	3.60E-12	403943
rs150237291	T	C	-0.045222	0.0173904	0.978201	0.729839	0.0503571	0.00656372	5.60E-12	403943
rs150300171	A	C	0.0294484	-0.01942	0.953797	0.744132	0.0595	0.00454497	9.20E-11	403943
rs15052	T	C	-0.016053	0.00112058	0.824152	0.956568	0.0205759	0.00250994	1.60E-10	403943
rs150844304	A	C	0.0904093	-0.0249752	0.974093	0.839791	0.123541	0.00599273	2.00E-51	403943
rs1534696	C	A	-0.0166792	-0.0155255	0.459007	0.373139	0.0174325	0.00191151	2.60E-18	403943
rs1567353	C	G	0.0113421	0.0114608	0.692485	0.528703	0.0181921	0.00207382	4.50E-08	403943
rs1601934	G	A	0.101129	0.0244748	0.312503	0.176308	0.0180998	0.00207055	1.00E-200	403943
rs16885512	C	G	0.0199999	-0.00811617	0.920412	0.796881	0.0315331	0.0035519	1.80E-08	403943
rs16969990	C	T	-0.0248864	-0.0223538	0.929705	0.463262	0.0304761	0.00373266	2.60E-11	403943
rs16975758	G	A	-0.0115692	0.0119473	0.623171	0.533324	0.0191789	0.00197895	5.00E-09	403943
rs17041868	T	C	0.0245869	0.0395745	0.935985	0.353517	0.0426546	0.00388138	2.40E-10	403943
rs17124112	C	A	0.0207538	0.0230883	0.920067	0.519748	0.0358663	0.00352975	4.10E-09	403943
rs17138358	G	C	0.0271383	-0.0271123	0.601608	0.147921	0.018738	0.00194833	4.20E-44	403943
rs17309930	C	A	0.021922	-0.0304356	0.794867	0.130334	0.0201189	0.00235558	1.30E-20	403943
rs17326656	G	T	0.0225271	0.0130368	0.761335	0.576128	0.0233196	0.00223906	8.20E-24	403943
rs174566	A	G	0.0562453	-0.0403503	0.649938	0.0205878	0.0174265	0.00199574	9.50E-175	403943
rs1800588	C	T	-0.117819	0.000324929	0.78369	0.986958	0.0198771	0.00231182	1.00E-200	403943
rs1800961	C	T	0.139041	0.0378076	0.968998	0.358236	0.041152	0.00550864	1.40E-140	403943
rs1818917	C	T	-0.0114094	0.00877003	0.487558	0.613002	0.0173392	0.00191028	2.30E-09	403943
rs183906992	T	C	-0.029467	0.0182039	0.957251	0.679665	0.0440856	0.00474795	5.40E-10	403943
rs1862205	G	A	-0.0112811	0.0178021	0.595274	0.307703	0.0174521	0.00194403	6.50E-09	403943
rs193084249	A	G	0.0828018	-0.0759014	0.976514	0.0895922	0.0447123	0.0064127	3.80E-38	403943
rs1955512	G	A	-0.0110036	0.0178229	0.4242	0.310006	0.0175558	0.00197025	2.30E-08	403943
rs1970811	T	C	0.0115949	0.00545133	0.542259	0.758558	0.0177351	0.00191781	1.50E-09	403943
rs2011614	G	A	0.0144905	0.00185395	0.648958	0.918861	0.0181995	0.0019993	4.20E-13	403943
rs201441	T	G	0.0110517	-0.0122551	0.419318	0.476067	0.0171967	0.00193441	1.10E-08	403943
rs2066714	T	C	-0.0465057	-0.00571123	0.87138	0.84604	0.029413	0.00284401	4.20E-60	403943
rs2068888	G	A	-0.0191975	0.0148403	0.549555	0.387902	0.0171876	0.00191542	1.20E-23	403943
rs2098918	C	T	-0.0118408	0.00109496	0.544869	0.950679	0.0177023	0.00191617	6.40E-10	403943
rs2100692	G	A	-0.0189922	-0.00101091	0.904028	0.966965	0.0244094	0.00326641	6.10E-09	403943
rs2155220	C	T	0.0105782	0.0168736	0.562048	0.337297	0.0175855	0.00191335	3.20E-08	403943
rs2159607	G	T	0.0238894	0.0285391	0.189129	0.328501	0.0292069	0.00243238	9.10E-23	403943
rs2175766	A	C	-0.0107801	-0.00392402	0.460262	0.819383	0.0171851	0.00191476	1.80E-08	403943
rs2218793	C	A	0.0150235	0.0120918	0.71772	0.524661	0.019007	0.00211111	1.10E-12	403943
rs2237035	G	T	-0.0138982	0.00128986	0.614115	0.943305	0.0181374	0.00195845	1.30E-12	403943
rs2247355	C	T	-0.0205787	-0.0156112	0.817319	0.432997	0.0199104	0.00245896	5.80E-17	403943
rs2263329	T	C	0.0272844	0.0233446	0.641185	0.193608	0.0179577	0.00198833	7.50E-43	403943
rs2268840	T	C	-0.0171774	-0.0131671	0.771541	0.514455	0.0201975	0.00226794	3.60E-14	403943
rs2289863	C	T	0.0179113	-0.00341572	0.24926	0.856806	0.0189298	0.00221437	6.00E-16	403943
rs2297402	C	T	0.0684609	0.0522024	0.976241	0.519298	0.081006	0.00650683	6.90E-26	403943
rs2298214	C	A	0.0124547	-0.0111546	0.422628	0.519008	0.0172973	0.00194118	1.40E-10	403943
rs2298624	C	T	-0.0300608	0.00348871	0.867469	0.878357	0.0227942	0.00280947	1.00E-26	403943
rs2302367	T	C	0.0106511	-0.00236961	0.509376	0.891319	0.0173426	0.00191637	2.70E-08	403943
rs2307111	T	C	-0.0190204	0.0108889	0.605079	0.530916	0.0173775	0.00195232	2.00E-22	403943
rs2314338	T	C	0.0156879	0.000226613	0.730802	0.990056	0.0181832	0.00214987	2.90E-13	403943
rs235314	C	T	0.0177558	-0.000263766	0.467788	0.987838	0.0173033	0.00192017	2.30E-20	403943
rs2362541	T	G	0.0108519	0.0031055	0.492483	0.858876	0.0174658	0.00190343	1.20E-08	403943
rs2364723	G	C	-0.0121743	0.00694656	0.680846	0.703592	0.0182575	0.0020466	2.70E-09	403943
rs2414178	T	C	-0.0129245	-0.0140367	0.774557	0.464644	0.0191962	0.00231843	2.50E-08	403943
rs2417125	A	G	0.0132127	0.0204856	0.715983	0.320262	0.0206109	0.0021168	4.30E-10	403943
rs248653	T	A	0.0319312	0.0271043	0.963341	0.42556	0.0340159	0.00508625	3.40E-10	403943
rs2498786	C	G	0.0253952	0.0080397	0.384022	0.652382	0.0178479	0.00196848	4.40E-38	403943
rs2523978	C	T	0.0286531	0.0567866	0.869967	0.0687828	0.0312042	0.00282768	3.90E-24	403943
rs2534596	A	G	-0.0113602	0.0173026	0.619844	0.347337	0.0184116	0.00197506	8.80E-09	403943
rs254024	G	T	0.0104752	-0.0022885	0.561524	0.896617	0.0176126	0.00192085	4.90E-08	403943
rs254559	C	A	0.0114965	-0.0177356	0.595173	0.312489	0.0175598	0.00194458	3.40E-09	403943
rs2642438	A	G	-0.027676	0.01289	0.297302	0.502314	0.0192143	0.00207874	1.90E-40	403943
rs2645979	G	A	-0.0114379	0.0154775	0.642633	0.37081	0.0172942	0.00198628	8.50E-09	403943
rs2663924	T	G	-0.0123517	-0.0173907	0.245477	0.365318	0.0192103	0.00222705	2.90E-08	403943
rs267738	T	G	-0.0214169	0.0201039	0.780647	0.357521	0.0218498	0.00229782	1.20E-20	403943
rs2740488	A	C	0.0687851	-0.00911406	0.734673	0.672574	0.0215657	0.00216202	1.00E-200	403943
rs2750411	T	G	0.0108389	-0.0117043	0.5081	0.497348	0.017246	0.00190931	1.40E-08	403943
rs2781668	C	T	0.016676	-0.016328	0.834113	0.423016	0.0203794	0.00256237	7.60E-11	403943
rs2792751	T	C	0.0361015	0.00192934	0.274966	0.916715	0.0184498	0.00213386	3.30E-64	403943
rs2804894	G	A	-0.0173213	-0.0105522	0.265169	0.615479	0.0210091	0.00218437	2.20E-15	403943
rs28362901	C	A	0.0239698	-0.00175704	0.911669	0.948502	0.0272039	0.00336333	1.00E-12	403943
rs28455602	A	G	-0.0138196	0.000860436	0.814684	0.965707	0.0200133	0.00246224	2.00E-08	403943
rs2862954	T	C	-0.0147529	0.00857418	0.503711	0.626637	0.0176254	0.00190521	9.70E-15	403943
rs28876383	C	G	0.0523829	0.0480525	0.977417	0.406291	0.057864	0.00722218	4.10E-13	403943
rs2910949	T	G	-0.0134098	-0.00262315	0.645112	0.896072	0.0200816	0.00199913	2.00E-11	403943
rs2925979	T	C	-0.0372895	0.0120009	0.300003	0.513771	0.0183787	0.00205681	1.90E-73	403943
rs2943645	C	T	0.0434402	-0.0152044	0.353333	0.394521	0.0178571	0.00198853	8.60E-106	403943
rs2963468	A	G	0.0196752	-0.0106012	0.764701	0.669772	0.0248586	0.00226281	3.50E-18	403943
rs2965169	A	C	-0.0121294	0.012035	0.611261	0.505225	0.0180626	0.0019547	5.50E-10	403943
rs308	T	G	-0.126438	0.0336777	0.979362	0.500532	0.0499927	0.00669381	1.40E-79	403943
rs3129797	C	G	0.0273248	0.03515	0.882471	0.360959	0.0384768	0.00295376	2.20E-20	403943
rs32578	G	A	-0.0133241	0.0107288	0.690984	0.544285	0.0176942	0.00206536	1.10E-10	403943
rs330042	G	A	-0.0145553	0.0101842	0.734194	0.642009	0.0219065	0.00215177	1.30E-11	403943
rs34138141	G	T	0.0175419	-0.0278331	0.719342	0.177405	0.0206356	0.00212486	1.50E-16	403943
rs343	C	A	-0.133707	0.0143623	0.916929	0.68508	0.035415	0.00346454	1.00E-200	403943
rs34559316	C	A	0.0137492	-0.0072491	0.809976	0.720372	0.0202511	0.00243406	1.60E-08	403943
rs34675318	G	A	0.0165257	-0.00424707	0.711191	0.858972	0.0239024	0.00210166	3.70E-15	403943
rs34695471	G	A	-0.0258355	0.012171	0.934125	0.794326	0.0466868	0.00391974	4.40E-11	403943
rs34830321	C	T	0.0480174	0.149321	0.985981	0.330564	0.153468	0.0082396	5.60E-09	403943
rs34940374	G	A	0.0170097	0.00540715	0.817026	0.786459	0.0199591	0.00247054	5.80E-12	403943
rs35137994	C	T	-0.0463913	-0.00863417	0.943615	0.854353	0.0470353	0.00413623	3.40E-29	403943
rs35493868	C	G	-0.0372747	0.012619	0.79798	0.572598	0.022365	0.002378	2.30E-55	403943
rs35580606	A	G	0.0108931	0.0123457	0.483091	0.473502	0.0172235	0.0019103	1.20E-08	403943
rs35706812	A	G	0.0131394	0.00854414	0.570299	0.62202	0.0173313	0.00192235	8.20E-12	403943
rs35777071	T	C	-0.0158975	0.0111089	0.345738	0.519202	0.0172343	0.00201937	3.50E-15	403943
rs36092527	T	C	0.0168993	0.0180343	0.884991	0.512619	0.0275431	0.00298437	1.50E-08	403943
rs367070	A	G	-0.0417967	-0.00795869	0.77443	0.671146	0.018745	0.00228736	1.40E-74	403943
rs3732356	G	T	0.0299853	0.00544119	0.0662188	0.872899	0.0340124	0.00386562	8.70E-15	403943
rs3733890	G	A	0.0138142	-0.0154788	0.707326	0.441996	0.020133	0.00209294	4.10E-11	403943
rs3736802	T	C	-0.0168562	0.010255	0.48418	0.557944	0.017503	0.00191009	1.10E-18	403943
rs374039502	T	A	0.047464	-0.0459713	0.97895	0.65076	0.101548	0.00706251	1.80E-11	403943
rs3746915	A	G	-0.0108977	-0.00445605	0.419058	0.802375	0.0178046	0.00194119	2.00E-08	403943
rs3749748	C	T	-0.0165751	0.0318032	0.752736	0.179619	0.0236996	0.00221806	7.90E-14	403943
rs3763236	T	C	-0.0147886	-0.0212338	0.490928	0.22711	0.01758	0.00190452	8.20E-15	403943
rs3768321	G	T	0.0452523	0.0528124	0.803309	0.0236941	0.0233471	0.00239506	1.30E-79	403943
rs3803501	G	A	-0.0177746	0.00240539	0.431057	0.891218	0.017588	0.00192606	2.70E-20	403943
rs3814883	C	T	0.0152578	-0.00977537	0.517527	0.574741	0.0174223	0.0018917	7.30E-16	403943
rs38166	T	C	-0.0125618	-0.00234863	0.248987	0.908467	0.0204278	0.00221469	1.40E-08	403943
rs3825669	A	G	-0.0141866	-0.0126854	0.195052	0.603338	0.0244135	0.00242127	4.70E-09	403943
rs3903399	T	C	0.0129246	0.000113072	0.788585	0.99561	0.0205528	0.00232968	2.90E-08	403943
rs3936511	A	G	0.0303959	-0.0238247	0.807982	0.344899	0.0252238	0.0024205	3.60E-36	403943
rs4078216	G	A	-0.0139898	0.00893731	0.759913	0.634311	0.018789	0.00223036	3.60E-10	403943
rs41292412	C	T	0.0662649	0.0391624	0.987884	0.667103	0.0910485	0.00888024	8.50E-14	403943
rs4273010	T	C	0.0695504	0.0932898	0.974627	0.192796	0.0716317	0.00616073	1.50E-29	403943
rs429358	T	C	0.0754686	0.0314526	0.845675	0.161075	0.0224427	0.00263899	7.20E-180	403943
rs4410790	T	C	0.0110975	0.0130053	0.369141	0.474349	0.0181785	0.00197632	2.00E-08	403943
rs454968	T	C	-0.0109508	-0.00946197	0.35519	0.593662	0.0177344	0.0019949	4.00E-08	403943
rs4550673	A	G	0.0193007	0.0379737	0.916888	0.384463	0.0436628	0.00344204	2.10E-08	403943
rs4650994	G	A	0.0180675	-0.0233691	0.46816	0.17603	0.017271	0.00190081	2.00E-21	403943
rs4686739	A	G	-0.0167646	-0.000304374	0.366407	0.986427	0.017892	0.00198325	2.80E-17	403943
rs4731701	C	T	-0.029758	-0.00285682	0.506998	0.868254	0.0172225	0.00191033	1.00E-54	403943
rs4755720	C	T	-0.0110921	0.0103098	0.39257	0.561513	0.0177572	0.00195556	1.40E-08	403943
rs4788446	T	C	-0.0154918	0.00177372	0.252876	0.934242	0.0214972	0.00217074	9.60E-13	403943
rs4855582	C	T	-0.0110991	-0.00738245	0.570378	0.670599	0.0173572	0.00192389	8.00E-09	403943
rs4871603	C	T	-0.0360442	-0.0246807	0.346527	0.174479	0.018175	0.00199248	3.80E-73	403943
rs4871624	T	G	0.0204064	0.00773459	0.713272	0.690909	0.0194521	0.00211052	4.10E-22	403943
rs4924471	G	T	-0.0192659	0.0220911	0.915161	0.421308	0.0274712	0.0034489	2.30E-08	403943
rs4969141	C	T	-0.0296327	-0.0333925	0.510326	0.0588302	0.0176731	0.00191173	3.40E-54	403943
rs514924	A	G	0.017815	0.0257146	0.100433	0.328068	0.0262927	0.00317706	2.10E-08	403943
rs550916783	G	T	0.0528525	-0.0365543	0.988705	0.713671	0.0996221	0.00966369	4.50E-08	403943
rs557933	A	C	-0.0153071	-0.00119185	0.479656	0.945119	0.0173138	0.00190803	1.00E-15	403943
rs55935382	C	A	-0.0176192	0.000655579	0.674976	0.971634	0.0184367	0.00203845	5.50E-18	403943
rs559355	A	T	0.0349543	-0.0236531	0.842703	0.24574	0.0203773	0.00261283	8.10E-41	403943
rs56105022	G	A	0.0338754	-0.0522851	0.96422	0.440479	0.0677808	0.00539809	3.50E-10	403943
rs56131490	G	A	-0.0149621	0.01501	0.850526	0.639074	0.0320047	0.00266412	2.00E-08	403943
rs567056	G	T	0.0113638	-0.00467903	0.616495	0.789431	0.0175212	0.00196241	7.00E-09	403943
rs57074291	C	G	-0.0131032	0.0178918	0.739309	0.393233	0.0209562	0.00216546	1.40E-09	403943
rs577525	T	C	0.0140698	-0.0177655	0.438094	0.303587	0.0172686	0.00192336	2.60E-13	403943
rs58298943	C	T	-0.0201854	-0.0291066	0.915682	0.306578	0.0284681	0.00342785	3.90E-09	403943
rs58473820	C	T	-0.0256484	-0.021236	0.62193	0.231956	0.0177657	0.00196722	7.40E-39	403943
rs59104589	C	T	-0.0150125	-0.00342056	0.641714	0.845433	0.0175459	0.0019818	3.60E-14	403943
rs6021914	T	C	-0.0120633	0.00660277	0.63443	0.726141	0.0188508	0.00198387	1.20E-09	403943
rs6059958	C	T	-0.0146548	-0.01219	0.829258	0.565666	0.0212204	0.00255545	9.80E-09	403943
rs6073958	T	C	0.0608935	-0.0175683	0.801194	0.435104	0.0225094	0.00239234	6.50E-143	403943
rs6123685	G	A	-0.0159703	-0.0223946	0.745257	0.264076	0.0200523	0.00219135	3.10E-13	403943
rs6131012	A	G	-0.011299	0.0170931	0.603185	0.356132	0.0185238	0.00196952	9.60E-09	403943
rs61352607	G	T	-0.0305532	-0.0226946	0.759149	0.263361	0.0202905	0.00222466	6.40E-43	403943
rs61435086	T	C	-0.0892037	-0.00162815	0.987687	0.979487	0.0633222	0.00862223	4.40E-25	403943
rs61748951	C	A	0.0359832	-0.0504322	0.975927	0.497666	0.0743656	0.00640951	2.00E-08	403943
rs61805075	G	A	0.0256926	-0.00646558	0.671304	0.733677	0.019003	0.00202554	7.20E-37	403943
rs61884030	T	C	-0.0177467	0.00365847	0.860509	0.852569	0.019686	0.00275973	1.30E-10	403943
rs61905599	C	A	0.0391427	0.0587996	0.978278	0.374918	0.0662681	0.00692247	1.60E-08	403943
rs61926301	G	T	-0.0122696	-0.00137592	0.596663	0.940076	0.0183031	0.00193816	2.40E-10	403943
rs62102718	A	T	0.023726	0.0282839	0.713588	0.136998	0.01902	0.00211276	2.90E-29	403943
rs62271373	T	A	0.0407194	0.0193005	0.940027	0.650281	0.0425709	0.00408711	2.20E-23	403943
rs62338910	A	G	-0.0156104	0.0110733	0.764896	0.570405	0.0195139	0.00225012	4.00E-12	403943
rs62428831	T	C	-0.0177819	-0.0136798	0.858454	0.535206	0.0220613	0.00275567	1.10E-10	403943
rs62486442	G	A	0.0142368	-0.00628723	0.666099	0.723929	0.0178001	0.00204354	3.20E-12	403943
rs62491176	T	C	-0.0194863	0.0101014	0.859394	0.638725	0.021516	0.00274038	1.20E-12	403943
rs62492368	G	A	0.0171783	0.00608534	0.694926	0.737325	0.0181437	0.00208073	1.50E-16	403943
rs6457807	T	C	-0.0185777	0.00709267	0.825639	0.774323	0.0247369	0.00250949	1.30E-13	403943
rs6469605	C	T	-0.0317165	-0.0157709	0.431501	0.400279	0.0187499	0.00191978	2.60E-61	403943
rs6499102	A	G	-0.0351642	-0.022744	0.0589605	0.50368	0.0340117	0.00400971	1.80E-18	403943
rs6542680	C	T	0.0249275	0.0258187	0.180273	0.157712	0.0182747	0.00249656	1.80E-23	403943
rs6664374	C	T	-0.0140517	-0.0102179	0.652777	0.555922	0.0173506	0.00200536	2.40E-12	403943
rs67344323	T	C	0.0145699	-0.0228081	0.743768	0.286612	0.0214043	0.00217461	2.10E-11	403943
rs6738438	C	T	0.0113203	-0.0127213	0.636427	0.488904	0.018382	0.00198227	1.10E-08	403943
rs676210	G	A	-0.0592929	0.0354586	0.794769	0.0673302	0.019382	0.00235259	3.70E-140	403943
rs6762415	T	G	0.010907	-0.0043862	0.464711	0.800128	0.0173243	0.00191363	1.20E-08	403943
rs6765484	C	T	-0.0224418	0.00212322	0.527174	0.902322	0.0173001	0.00190882	6.50E-32	403943
rs6790951	C	T	0.0115111	-0.0158279	0.520317	0.358197	0.0172266	0.00190912	1.60E-09	403943
rs67934334	G	A	-0.0108581	-0.0128259	0.373766	0.494501	0.0187741	0.00197511	3.90E-08	403943
rs68006638	G	A	0.0208037	0.0346453	0.903995	0.398527	0.0410366	0.00325621	1.70E-10	403943
rs680321	T	C	-0.0108871	-0.0121478	0.543443	0.484058	0.0173592	0.00191678	1.30E-08	403943
rs6806529	A	C	-0.0111889	0.0142228	0.436378	0.41546	0.0174658	0.0019316	6.90E-09	403943
rs6824451	G	A	0.0200543	0.000342727	0.535928	0.984107	0.017205	0.00191189	9.70E-26	403943
rs686030	C	A	-0.0497684	0.0159746	0.141178	0.550818	0.0267791	0.00273979	9.80E-74	403943
rs6874833	C	T	-0.0113475	-0.016592	0.370987	0.340325	0.0174008	0.00197379	9.00E-09	403943
rs6924387	A	G	0.013725	-0.0115061	0.589714	0.508419	0.0173991	0.0019512	2.00E-12	403943
rs6934962	C	T	-0.016256	0.00847076	0.59849	0.624853	0.0173232	0.0019412	5.60E-17	403943
rs6940493	A	T	-0.0120893	0.015736	0.314517	0.407981	0.0190174	0.00206773	5.00E-09	403943
rs6987377	A	G	-0.0111003	0.00446281	0.41724	0.801917	0.0177895	0.00193962	1.00E-08	403943
rs7036107	A	G	0.0122734	0.00923315	0.489022	0.593271	0.0172872	0.00194398	2.70E-10	403943
rs703966	G	A	-0.0156745	0.0135827	0.581117	0.442135	0.0176721	0.00193479	5.40E-16	403943
rs7136506	T	C	0.036204	0.0316418	0.783597	0.128399	0.0208109	0.00235209	1.80E-53	403943
rs7158166	T	C	-0.0140645	0.0193912	0.406145	0.267784	0.0174983	0.00195125	5.70E-13	403943
rs7170463	A	G	-0.0188509	-0.0110768	0.688571	0.540025	0.0180765	0.00205932	5.50E-20	403943
rs7188071	T	C	-0.0109104	0.00426299	0.353251	0.809312	0.0176658	0.00197114	3.10E-08	403943
rs7218647	G	A	-0.0108574	0.00673277	0.440959	0.705255	0.0178004	0.00192634	1.70E-08	403943
rs7251640	T	C	-0.014263	-0.00605435	0.805982	0.771619	0.0208585	0.00242839	4.30E-09	403943
rs72729582	A	G	-0.0250334	-0.0388206	0.927034	0.332886	0.0400908	0.00372787	1.90E-11	403943
rs72755439	C	T	-0.0127875	0.00018184	0.711449	0.993089	0.0209933	0.00214535	2.50E-09	403943
rs72805692	A	G	0.0183089	0.0193852	0.884869	0.578978	0.034936	0.00299205	9.40E-10	403943
rs72823020	T	A	-0.0294401	0.0101808	0.869742	0.728846	0.0293682	0.00284629	4.50E-25	403943
rs72836561	C	T	0.170535	0.00575945	0.968734	0.905159	0.0483389	0.00548287	1.00E-200	403943
rs72926946	C	A	0.0207168	0.00612949	0.703621	0.74942	0.0191904	0.0020806	2.30E-23	403943
rs72959041	G	A	0.0474304	-0.0419072	0.950888	0.236982	0.0354375	0.0044659	2.40E-26	403943
rs73082723	C	A	-0.0155127	-0.00386223	0.780223	0.847726	0.0201136	0.00239085	8.70E-11	403943
rs7308864	A	G	-0.0237446	-0.00555044	0.475744	0.748051	0.0172797	0.001904	1.10E-35	403943
rs73151974	C	T	0.0161097	0.000242411	0.855977	0.992328	0.0252087	0.00273403	3.80E-09	403943
rs73221948	G	T	0.0148625	0.00929217	0.709278	0.645353	0.0201904	0.00217656	8.60E-12	403943
rs73243877	A	G	0.0253996	0.0227118	0.831911	0.356644	0.0246391	0.00254936	2.20E-23	403943
rs73457437	G	A	0.0350687	-0.035499	0.967901	0.447659	0.0467508	0.00539553	8.10E-11	403943
rs737338	C	T	0.0893392	-0.0128678	0.96492	0.715151	0.0352595	0.005183	1.40E-66	403943
rs74328314	A	G	-0.0225872	-0.00355995	0.926466	0.915344	0.0334895	0.003721	1.30E-09	403943
rs74456742	G	A	-0.0361479	0.0163935	0.961944	0.599786	0.0312429	0.00514752	2.20E-12	403943
rs74500135	T	C	-0.0670791	0.0820187	0.990154	0.633238	0.171884	0.0100302	2.30E-11	403943
rs74735576	G	A	0.0618713	0.038466	0.984308	0.207475	0.0305155	0.00766335	6.80E-16	403943
rs7488780	G	C	-0.0145424	0.001014	0.795737	0.959069	0.0197578	0.00237131	8.60E-10	403943
rs75032664	C	G	0.0549281	0.000885713	0.987091	0.986626	0.0528374	0.00908895	1.50E-09	403943
rs75246752	G	C	-0.0490747	-0.0921603	0.987103	0.54087	0.150712	0.00841723	5.50E-09	403943
rs75479205	A	G	-0.0139462	-0.00632503	0.810505	0.755769	0.020335	0.00243671	1.00E-08	403943
rs75572195	G	A	-0.0225924	-0.00258119	0.906129	0.933549	0.0309566	0.00326704	4.70E-12	403943
rs75609851	G	A	-0.170013	0.0395616	0.989546	0.6052	0.0765307	0.00964768	1.70E-69	403943
rs75662196	G	C	-0.067763	-0.0898382	0.97206	0.429543	0.113723	0.00587306	8.50E-31	403943
rs75817747	C	T	-0.0404601	0.0205877	0.971092	0.570527	0.0362923	0.00573483	1.70E-12	403943
rs7583067	C	T	-0.0145605	0.00550981	0.759886	0.78445	0.0201438	0.00223558	7.40E-11	403943
rs76213248	C	T	-0.0133361	0.00381551	0.58953	0.827494	0.017509	0.00194439	6.90E-12	403943
rs7622114	C	A	-0.0115403	-0.0120272	0.418986	0.486042	0.0172652	0.00194017	2.70E-09	403943
rs76246107	G	A	0.0208129	-0.0054839	0.919498	0.87586	0.0351038	0.00360074	7.50E-09	403943
rs76428106	T	C	0.0620148	-0.000171776	0.98703	0.998278	0.0796026	0.00879025	1.70E-12	403943
rs7650845	C	T	0.0141034	0.0142686	0.185559	0.595062	0.0268451	0.00245916	9.70E-09	403943
rs76530346	G	A	0.0192931	-0.00843613	0.905052	0.807169	0.0345629	0.00327359	3.80E-09	403943
rs7658082	T	C	0.0113473	-0.0174609	0.450788	0.309798	0.0171919	0.00191572	3.20E-09	403943
rs771481	T	A	-0.0288308	0.0213975	0.816181	0.337613	0.0223148	0.00245707	8.60E-32	403943
rs77234291	A	G	-0.0459533	-0.010502	0.983687	0.851395	0.0560585	0.00743706	6.50E-10	403943
rs77403571	G	A	-0.0400385	0.0137213	0.937382	0.69537	0.0350411	0.00399652	1.30E-23	403943
rs7750688	C	T	-0.0214656	-0.0221031	0.243395	0.259824	0.0196157	0.00222101	4.30E-22	403943
rs7757193	G	A	0.0190593	0.00960334	0.634684	0.596563	0.0181417	0.00198433	7.60E-22	403943
rs77605964	G	A	-0.0170398	0.0155632	0.773081	0.484938	0.0222847	0.00227846	7.50E-14	403943
rs77631377	C	T	0.0360604	0.00439402	0.958168	0.915443	0.0413844	0.00478445	4.80E-14	403943
rs77916918	G	A	-0.0321839	-0.0561724	0.965751	0.287128	0.0527716	0.00522739	7.40E-10	403943
rs77960347	A	G	-0.291004	-0.0138948	0.98665	0.889114	0.0996576	0.00830249	1.00E-200	403943
rs78025076	C	T	0.0492833	-0.0859357	0.979706	0.352292	0.0923888	0.00675618	3.00E-13	403943
rs78058190	G	A	0.0784127	0.00163399	0.949585	0.958521	0.0314173	0.0049049	1.60E-57	403943
rs7817574	T	C	-0.0331636	0.0135585	0.814995	0.496397	0.019934	0.00243966	4.40E-42	403943
rs7826177	T	C	-0.0112826	0.00732917	0.364577	0.683436	0.0179734	0.00197935	1.20E-08	403943
rs7903537	C	T	0.0111542	0.00703308	0.477147	0.682725	0.0172064	0.00191546	5.80E-09	403943
rs79153732	C	T	0.0938573	-0.11077	0.982623	0.311357	0.109416	0.00728321	5.30E-38	403943
rs7925100	G	A	0.0184897	0.00033639	0.603654	0.985779	0.0188723	0.00194612	2.10E-21	403943
rs79600951	C	G	0.106785	-0.00105715	0.907943	0.971171	0.0292518	0.0032594	1.00E-200	403943
rs79616633	C	T	0.0358494	0.0396822	0.977713	0.60837	0.0774436	0.00640027	2.10E-08	403943
rs79634051	G	C	-0.0390728	0.028072	0.971824	0.546821	0.04659	0.00574946	1.10E-11	403943
rs80005209	T	G	0.144058	-0.0558061	0.970385	0.36867	0.062078	0.00563739	5.00E-144	403943
rs8014289	A	G	-0.0150509	-0.00723081	0.437716	0.690779	0.018177	0.00192733	5.80E-15	403943
rs8081548	T	A	-0.0184231	-0.0121113	0.341482	0.517614	0.0187183	0.00202118	7.90E-20	403943
rs8086351	C	G	-0.0838881	0.0328765	0.175793	0.148264	0.022741	0.00250706	1.00E-200	403943
rs8102873	C	T	0.0109694	-0.0136457	0.415346	0.428816	0.0172465	0.00193415	1.40E-08	403943
rs830620	C	T	-0.0149922	0.0208879	0.584612	0.227684	0.017315	0.00193104	8.20E-15	403943
rs907866	G	A	0.0182898	-0.00886053	0.554513	0.608442	0.0172956	0.001919	1.60E-21	403943
rs921919	G	A	0.0415939	0.0346817	0.330838	0.0476288	0.0175101	0.00206475	3.00E-90	403943
rs9526023	G	A	-0.0325768	-0.0649814	0.969048	0.303483	0.0631504	0.00553796	4.00E-09	403943
rs9604045	G	T	-0.0175533	0.0150946	0.746424	0.517685	0.0233332	0.00228936	1.80E-14	403943
rs9608972	T	C	0.0171815	0.0137929	0.758544	0.519984	0.0214385	0.00223644	1.60E-14	403943
rs9610329	C	T	0.0111279	-0.00849313	0.572465	0.625572	0.017405	0.00197158	1.70E-08	403943
rs9622830	C	G	0.0162347	-0.0112267	0.645788	0.530304	0.01789	0.00199987	4.70E-16	403943
rs964184	G	C	-0.105482	0.0305741	0.133633	0.209077	0.0243404	0.00279488	1.00E-200	403943
rs9647335	A	T	-0.0277611	0.0225526	0.808074	0.397259	0.0266413	0.00242497	2.40E-30	403943
rs9657541	C	T	0.0173743	-0.0164624	0.795918	0.484727	0.0235609	0.00236149	1.90E-13	403943
rs968050	C	T	-0.0135416	0.00457562	0.51762	0.789985	0.0171803	0.00190826	1.30E-12	403943
rs9817452	G	T	-0.0193457	0.0276809	0.612311	0.135552	0.0185459	0.00196406	6.90E-23	403943
rs9877304	G	A	0.0135927	0.00118911	0.736691	0.953213	0.0202668	0.00217383	4.00E-10	403943
rs9884482	T	C	0.0125876	-0.00410353	0.628049	0.815895	0.0176247	0.00197228	1.70E-10	403943
rs998584	C	A	0.0340915	0.0130122	0.517265	0.451072	0.017266	0.00190994	2.90E-71	403943
rs9987289	A	G	-0.08734	-0.0245261	0.0912604	0.318902	0.0246069	0.00329403	6.60E-155	403943
rs9989419	A	G	-0.143745	0.00779835	0.39408	0.658848	0.0176632	0.00192652	1.00E-200	403943
