# Supplementary material for: The relationship between blood lipid and risk of psoriasis: univariable and multivariable Mendelian randomization analysis
Source: Front Immunol. 2023 Jun 22;14:1174998. doi: 10.3389/fimmu.2023.1174998 (PMC10323678; doi:10.3389/fimmu.2023.1174998)
Supplement: Supplementary file 1 [file DataSheet_1.zip › Supplementary data 1/secondary hdl-c 120.csv]

SNP	effect_allele.exposure	other_allele.exposure	beta.exposure	beta.outcome	eaf.exposure	pval.outcome	se.outcome	pval.exposure	se.exposure	samplesize.exposure
rs10019888	G	A	-0.027	-0.0186904	0.1636	0.458386	0.0252059	4.90E-08	0.0046	187077
rs1007076	C	T	0.0247	0.0269598	0.7296	0.166012	0.0194637	4.43E-09	0.0041	184860
rs10087900	A	G	-0.0231	-0.00882481	0.4393	0.618877	0.0177404	2.17E-09	0.0036	183672
rs102275	C	T	-0.0391	0.0442565	0.372	0.0110375	0.0174134	6.40E-28	0.0035	187085
rs103294	T	C	0.0523	0.0116143	0.186	0.537063	0.0188159	3.99E-30	0.0044	175917
rs10468017	T	C	0.1179	0.0188402	0.2757	0.301367	0.0182294	1.21E-188	0.0038	181223
rs1047891	A	C	-0.0269	0.0431384	0.3021	0.0192597	0.0184316	8.73E-10	0.0039	182043
rs10501321	C	T	0.0483	-0.0170406	0.314	0.33097	0.0175286	3.54E-38	0.0036	186984
rs10761771	C	T	0.0198	-0.011719	0.467	0.496189	0.0172212	4.12E-09	0.0034	182895
rs1077834	C	T	0.1253	-0.0028886	0.2111	0.883234	0.0196676	7.76E-180	0.0041	184349
rs10808546	T	C	0.0409	0.022375	0.4459	0.196887	0.0173387	4.11E-30	0.0034	185835
rs11045163	G	A	0.0217	0.0232445	0.4063	0.188262	0.0176665	3.20E-09	0.0035	187075
rs11057397	T	C	0.0282	-0.0161663	0.3668	0.387515	0.0187081	6.77E-14	0.0036	187019
rs1121980	A	G	-0.0196	-0.00722669	0.4472	0.6766	0.0173257	6.79E-09	0.0034	185524
rs1138429	T	A	-0.1156	0.00482574	0.09763	0.887419	0.0340871	9.52E-66	0.0065	180290
rs11765979	C	A	0.0412	0.00307602	0.4578	0.858233	0.0172206	3.11E-17	0.0048	94311
rs11789603	T	C	0.06	0.0352142	0.08971	0.28003	0.0325982	3.69E-21	0.006	184432
rs12133576	G	A	-0.0243	0.0206298	0.6451	0.253806	0.0180781	6.15E-11	0.0035	187123
rs12145743	G	T	0.0203	0.0193267	0.3311	0.285114	0.0180809	1.80E-08	0.0036	181336
rs12740374	T	G	0.0343	-0.0129816	0.2124	0.534907	0.02092	1.69E-15	0.0041	186888
rs12748152	T	C	-0.0506	-0.00676294	0.07124	0.833893	0.0322488	9.74E-16	0.0062	187057
rs12801636	A	G	0.0235	0.0367324	0.2243	0.0849728	0.0213247	3.15E-08	0.0042	187099
rs13076253	C	A	-0.0283	0.000449165	0.1478	0.983783	0.0220979	4.96E-09	0.0048	186809
rs13107325	T	C	-0.0708	0.080177	0.07784	0.268617	0.0724762	1.06E-15	0.0078	179316
rs13225097	G	A	-0.0227	0.00150337	0.2322	0.934972	0.0184258	4.33E-08	0.0039	187059
rs13265868	A	G	0.0478	-0.0233006	0.4604	0.177452	0.0172771	6.10E-40	0.0035	187025
rs13326165	G	A	-0.0289	-0.0117793	0.8127	0.600438	0.0224893	9.04E-11	0.0043	187135
rs13336936	T	C	0.0717	0.0319215	0.03562	0.45967	0.0431728	6.97E-11	0.0104	175014
rs13702	C	T	0.1058	-0.00577608	0.3127	0.768343	0.0196103	1.28E-160	0.0038	187044
rs1515110	T	G	-0.0323	0.0201062	0.6187	0.254597	0.0176486	8.04E-18	0.0035	187081
rs16842	C	T	-0.03	0.0198763	0.2533	0.324287	0.0201649	3.82E-14	0.0038	182253
rs1689797	A	C	-0.0358	0.0057362	0.3021	0.762599	0.0189896	2.85E-21	0.0036	187126
rs16940147	A	G	0.0514	0.0112057	0.04617	0.753007	0.0356103	2.45E-10	0.008	177318
rs16942887	A	G	0.0831	-0.00999541	0.1332	0.675789	0.0239	8.28E-54	0.0051	185604
rs17135399	G	A	-0.0483	0.0182821	0.06596	0.580537	0.0330839	4.26E-09	0.0077	183858
rs17145738	T	C	0.0408	-0.0450886	0.1174	0.079873	0.0257439	4.95E-13	0.0053	184971
rs17173637	C	T	-0.0363	0.0116754	0.09763	0.634315	0.0245456	1.90E-08	0.0057	183901
rs17380117	G	A	-0.0253	-0.00721568	0.1913	0.726971	0.020666	3.85E-09	0.0042	185524
rs17695224	A	G	-0.029	-0.0100705	0.2388	0.647994	0.0220579	2.42E-13	0.0039	185367
rs1800961	T	C	-0.127	-0.0378076	0.0343	0.358236	0.041152	1.64E-34	0.0099	157871
rs181360	G	T	-0.0376	0.0412462	0.1992	0.0265981	0.0186015	9.24E-18	0.0042	178216
rs185481	C	T	0.0366	0.00162388	0.529	0.925125	0.017279	1.40E-23	0.0035	185393
rs1877031	A	G	0.0336	-0.00216439	0.6755	0.906481	0.0184237	1.20E-19	0.0036	185471
rs1883025	T	C	-0.0698	0.00472495	0.2427	0.827505	0.0216838	1.50E-65	0.0041	186365
rs1936800	T	C	-0.02	-0.010922	0.4723	0.525119	0.0171872	3.05E-10	0.0034	187111
rs1980493	C	T	-0.0318	-0.124209	0.1227	5.62E-07	0.0248229	3.76E-10	0.0048	183275
rs2013208	T	C	0.0254	0.00765322	0.5053	0.657012	0.0172353	8.92E-12	0.0036	169708
rs205262	G	A	-0.0283	-0.0237418	0.2665	0.214087	0.0191095	3.88E-13	0.0039	181707
rs2075650	G	A	-0.0554	0.0127345	0.1266	0.576798	0.0228188	9.72E-26	0.0051	175421
rs2148489	C	T	-0.0283	-0.0208189	0.2243	0.304108	0.0202585	1.41E-10	0.0041	187090
rs2230808	C	T	0.0385	0.0054648	0.7889	0.814731	0.0233213	1.59E-20	0.004	186360
rs2241210	G	A	0.0332	0.0107864	0.5528	0.530267	0.0171867	2.49E-20	0.0035	174782
rs2250802	A	G	-0.034	0.000688683	0.6807	0.970231	0.0184539	2.02E-17	0.0038	184088
rs2278236	A	G	0.0331	0.0228901	0.5435	0.184028	0.0172306	3.18E-18	0.0035	185450
rs2454722	G	A	0.0351	-0.0367794	0.1451	0.111922	0.0231373	3.31E-14	0.0044	186355
rs2602836	G	A	-0.0192	0.0262255	0.5726	0.127491	0.0172075	4.96E-08	0.0034	187102
rs2606736	T	C	-0.0246	0.033303	0.6055	0.0557699	0.0174103	4.80E-08	0.0043	129328
rs2642438	G	A	0.0303	-0.01289	0.7454	0.502314	0.0192143	7.78E-14	0.0039	179439
rs2853579	T	G	0.0499	0.00909609	0.1108	0.752756	0.0288757	1.32E-19	0.0053	186263
rs289745	A	C	0.0276	-0.00986155	0.6029	0.588403	0.0182233	2.28E-20	0.0041	182393
rs2899624	G	A	-0.0714	0.0458692	0.1544	0.0967743	0.0276205	1.39E-40	0.0049	185565
rs291040	C	T	-0.0305	0.00584276	0.3377	0.753887	0.0186361	8.21E-17	0.0037	185511
rs2925979	C	T	0.0351	-0.0120009	0.7045	0.513771	0.0183787	1.32E-19	0.0037	185553
rs3111576	T	C	0.0448	-0.0336135	0.1372	0.220486	0.0274343	1.20E-14	0.0054	184737
rs333947	A	G	-0.0296	0.0277956	0.1464	0.229101	0.0231114	3.17E-09	0.0047	181513
rs3741414	T	C	0.0296	0.022507	0.1913	0.268643	0.0203464	6.10E-14	0.004	187090
rs3790106	G	C	-0.0374	0.0378315	0.19	0.104588	0.0233095	3.27E-11	0.0052	174560
rs3822072	A	G	-0.0251	0.00309077	0.4881	0.857215	0.0171786	4.06E-12	0.0034	187115
rs3861397	G	A	-0.024	-0.0603425	0.3417	0.000553312	0.0174728	8.40E-11	0.0036	187084
rs3936511	G	A	-0.0308	0.0238247	0.1689	0.344899	0.0252238	2.96E-09	0.0046	186349
rs4142995	T	G	-0.0263	0.0268191	0.3839	0.152335	0.0187372	9.36E-12	0.0037	165161
rs4148005	G	T	-0.0283	-0.00333245	0.2995	0.858804	0.0187326	5.74E-14	0.0036	184431
rs4240624	A	G	0.0818	0.0246325	0.9248	0.316848	0.0246089	1.32E-45	0.0058	185696
rs424346	T	C	0.0679	-0.033148	0.04881	0.471062	0.0459908	4.84E-08	0.0113	128346
rs442177	T	G	-0.0215	-0.0296681	0.5528	0.0857749	0.0172678	2.19E-09	0.0034	187104
rs4465830	G	A	-0.0597	0.00705472	0.2018	0.769999	0.0241288	5.17E-40	0.0044	185505
rs4650994	A	G	-0.021	0.0233691	0.4828	0.17603	0.017271	6.70E-09	0.0034	186927
rs4660293	G	A	-0.0353	-0.0601504	0.2361	0.0044021	0.0211216	2.86E-18	0.004	187027
rs4752894	A	G	-0.0206	0.0325142	0.6016	0.0681616	0.0178264	1.88E-09	0.0035	185311
rs4783961	A	G	0.0997	-0.0328358	0.4855	0.0568159	0.0172391	5.73E-162	0.0036	185410
rs4784659	T	C	0.0274	-0.0717447	0.1847	0.0122284	0.028635	1.02E-08	0.0049	173707
rs4846914	A	G	0.0479	0.0095961	0.5844	0.578316	0.017264	3.51E-41	0.0034	186995
rs4917014	G	T	0.0222	0.00209806	0.3404	0.910421	0.0186481	1.03E-08	0.0036	186868
rs492571	C	T	-0.0663	-0.0154785	0.04222	0.812636	0.0653029	1.27E-12	0.009	177352
rs4939883	C	T	0.0799	-0.0356864	0.8193	0.112789	0.022504	1.80E-66	0.0045	185576
rs4969178	G	A	0.0263	0.0306365	0.6266	0.0888792	0.0180072	1.53E-12	0.0035	185426
rs4983559	A	G	-0.0197	-0.00697556	0.6227	0.694448	0.0177574	9.57E-09	0.0036	183672
rs4986970	T	A	-0.0792	-0.036941	0.03298	0.468235	0.0509282	1.09E-15	0.0099	170808
rs499974	A	C	-0.0263	0.0239022	0.1755	0.241088	0.0203897	1.12E-08	0.0044	186749
rs5167	G	T	0.032	0.00669315	0.3694	0.703461	0.0175833	4.88E-16	0.0037	185470
rs6450176	A	G	-0.0254	0.00533665	0.2784	0.78954	0.0199944	6.87E-10	0.0039	187132
rs653178	T	C	0.0263	-0.0787196	0.5317	5.44E-06	0.0173127	1.06E-12	0.0035	179274
rs6567160	C	T	-0.0257	0.0381042	0.2309	0.0841434	0.0220621	2.92E-09	0.0041	185608
rs676210	A	G	0.066	-0.0354586	0.2309	0.0673302	0.019382	2.34E-54	0.004	187081
rs6805251	C	T	-0.02	-0.00709272	0.6187	0.686068	0.0175477	1.33E-08	0.0035	186301
rs686030	A	C	0.055	-0.0159746	0.8588	0.550818	0.0267791	4.29E-27	0.0049	187035
rs687339	T	C	-0.0316	0.010524	0.7665	0.661011	0.0239991	7.11E-13	0.0042	187105
rs7014168	A	G	-0.0267	0.0201526	0.2414	0.373475	0.0226438	9.20E-10	0.0041	186794
rs7016529	C	T	-0.2186	0.254336	0.01319	0.121354	0.164181	9.27E-45	0.0141	163753
rs702485	G	A	0.0243	0.00600785	0.4499	0.72709	0.0172145	6.45E-12	0.0034	186974
rs7117842	C	T	0.0272	0.027336	0.3892	0.123664	0.0177556	1.06E-14	0.0035	186882
rs7128597	C	A	0.0398	-0.00112486	0.1715	0.962787	0.0241093	1.82E-08	0.0065	92769
rs7193072	A	G	0.0498	0.0118665	0.2375	0.559463	0.0203318	1.40E-34	0.0038	185545
rs7298751	A	G	-0.0434	0.00178168	0.8813	0.940755	0.0239729	2.46E-16	0.0052	186188
rs7306660	A	G	-0.0345	-0.00991327	0.3694	0.592246	0.0185092	3.34E-19	0.0036	186939
rs731839	A	G	0.022	0.0248702	0.6583	0.169125	0.0180871	3.44E-09	0.0037	185498
rs737337	C	T	-0.0565	-0.00110861	0.0686	0.970476	0.0299532	4.56E-17	0.0061	185432
rs7412	T	C	0.0978	-0.0404222	0.06596	0.287998	0.0380436	4.44E-19	0.0097	92158
rs7607980	C	T	0.0447	-0.0300986	0.1491	0.298844	0.0289712	1.81E-15	0.0052	187036
rs77301115	A	G	-0.0972	0.0376493	0.02639	0.513785	0.0576598	1.03E-08	0.0157	86278
rs7943309	A	G	0.0865	-0.0176238	0.03958	0.622647	0.0358133	1.17E-20	0.0088	182031
rs8093249	G	A	-0.0384	-0.0200405	0.1596	0.493569	0.0292715	1.80E-13	0.0051	182168
rs838876	G	A	-0.0493	-0.0324394	0.6741	0.0631481	0.0174579	7.32E-33	0.0039	173066
rs863750	T	C	-0.0264	0.00606401	0.5805	0.728097	0.0174424	4.71E-13	0.0035	186996
rs9457931	G	A	-0.0552	0.0211804	0.0686	0.428919	0.0267753	7.30E-13	0.0073	171669
rs970548	C	A	0.0258	-0.0275762	0.277	0.146162	0.0189759	1.71E-10	0.0039	186596
rs9951669	G	A	0.0408	-0.00533117	0.2177	0.787127	0.019742	3.01E-21	0.0042	185601
rs9955201	A	G	0.0638	-0.0241056	0.06069	0.429167	0.0304895	2.40E-14	0.0081	180034
rs998584	A	C	-0.026	-0.0130122	0.5145	0.451072	0.017266	2.27E-11	0.0038	183791
rs9989419	G	A	0.1473	-0.00779835	0.595	0.658848	0.0176632	1.00E-200	0.0036	177532
