# Supplementary material for: The relationship between blood lipid and risk of psoriasis: univariable and multivariable Mendelian randomization analysis
Source: Front Immunol. 2023 Jun 22;14:1174998. doi: 10.3389/fimmu.2023.1174998 (PMC10323678; doi:10.3389/fimmu.2023.1174998)
Supplement: Supplementary file 1 [file DataSheet_1.zip › Supplementary data 1/primary tg 295.csv]

SNP	effect_allele.exposure	other_allele.exposure	beta.exposure	beta.outcome	eaf.exposure	pval.outcome	se.outcome	se.exposure	pval.exposure	samplesize.exposure
rs10152471	G	A	0.0134847	0.0138277	0.611343	0.427138	0.017413	0.00205143	4.90E-11	441016
rs10172544	C	A	0.0114209	0.0159421	0.591294	0.369807	0.017776	0.00201913	1.50E-08	441016
rs10176110	T	C	-0.0238689	0.0177539	0.872319	0.453132	0.0236654	0.00296555	8.40E-16	441016
rs10180284	C	T	0.01146	0.0113904	0.516831	0.507498	0.0171868	0.00199148	8.70E-09	441016
rs1030472	A	G	-0.0228104	0.000893277	0.785091	0.971132	0.0246838	0.00243909	8.60E-21	441016
rs10422861	C	T	0.0194396	-0.0257658	0.334675	0.154719	0.0181059	0.00211049	3.20E-20	441016
rs1045241	C	T	0.0208107	-0.0246036	0.729057	0.185475	0.0185816	0.00225099	2.30E-20	441016
rs10750766	C	A	-0.0195875	-0.0107202	0.290043	0.584386	0.0195985	0.00219131	3.90E-19	441016
rs10775406	A	G	-0.0204601	0.0158652	0.240307	0.415298	0.019476	0.00232996	1.60E-18	441016
rs1077835	A	G	-0.0473972	0.00287462	0.779538	0.883803	0.0196689	0.00240881	3.40E-86	441016
rs10792091	T	C	-0.0176378	0.0197977	0.860344	0.490282	0.0286981	0.00286728	7.70E-10	441016
rs10797119	T	C	-0.0156972	0.00583417	0.46338	0.734903	0.0172297	0.0020082	5.40E-15	441016
rs10797996	C	T	0.0138307	0.00283542	0.433192	0.869776	0.0172951	0.00200545	5.30E-12	441016
rs10811662	G	A	0.0153267	0.0247242	0.826788	0.313868	0.024549	0.00263376	5.90E-09	441016
rs10842703	A	T	-0.0147247	0.0173895	0.756165	0.360813	0.0190295	0.00231597	2.00E-10	441016
rs10863828	T	G	0.0130444	-0.00639999	0.756677	0.746681	0.0198131	0.00231657	1.80E-08	441016
rs10899490	C	T	0.0170895	0.0145392	0.838633	0.50048	0.0215801	0.00269829	2.40E-10	441016
rs11118310	A	T	-0.0192039	-0.00696989	0.406524	0.6903	0.0174926	0.00202377	2.30E-21	441016
rs11122450	T	G	0.0482838	-0.00149198	0.388269	0.931375	0.0173254	0.00204098	9.90E-124	441016
rs11187027	G	A	-0.0153349	0.0178144	0.788878	0.362768	0.019574	0.00244181	3.40E-10	441016
rs111914893	C	T	-0.0278828	-0.0111531	0.947473	0.854124	0.0606613	0.00457412	1.10E-09	441016
rs11240358	G	A	-0.013425	-0.0147241	0.605972	0.406696	0.0177459	0.00203319	4.00E-11	441016
rs112424890	C	T	-0.0172658	-0.00741639	0.822171	0.746145	0.0229095	0.00260923	3.70E-11	441016
rs1133400	A	G	-0.0137577	-0.0203637	0.780077	0.373616	0.0228878	0.0024019	1.00E-08	441016
rs113439801	C	T	0.017375	-0.00535141	0.830021	0.840244	0.0265472	0.0026663	7.20E-11	441016
rs114165349	G	C	-0.0822141	-0.054069	0.976844	0.232738	0.0453091	0.00664802	4.00E-35	441016
rs1152847	G	A	0.0116004	0.00994267	0.646524	0.585648	0.0182383	0.00208526	2.70E-08	441016
rs11635675	T	G	-0.0243393	0.00446966	0.656491	0.799491	0.0175967	0.00209848	4.20E-31	441016
rs11664106	A	T	0.0126383	0.012665	0.625896	0.4938	0.0185086	0.00211186	2.20E-09	441016
rs116843064	G	A	0.226178	0.0698678	0.980673	0.182171	0.0523708	0.00722314	1.00E-200	441016
rs116878033	C	T	-0.0425113	0.0352713	0.962293	0.396158	0.0415689	0.00530546	1.10E-15	441016
rs1171617	G	T	-0.0157619	0.001462	0.232409	0.950223	0.0234194	0.00235959	2.40E-11	441016
rs11781692	C	A	-0.0749604	-0.0204051	0.985427	0.699246	0.0528166	0.00833499	2.40E-19	441016
rs11903847	T	C	0.0134102	0.00125307	0.336582	0.952515	0.0210426	0.00213632	3.40E-10	441016
rs11980456	G	A	-0.0123304	0.00714993	0.708535	0.703268	0.0187705	0.00221631	2.60E-08	441016
rs12415159	A	G	-0.021016	0.011364	0.854741	0.657538	0.0256341	0.0028367	1.30E-13	441016
rs12422600	G	A	0.0125509	0.0010193	0.633393	0.953397	0.0174414	0.00207465	1.50E-09	441016
rs12440800	A	T	-0.0161656	-0.0212678	0.744849	0.313985	0.0211221	0.00229702	2.00E-12	441016
rs12446515	C	T	0.0334693	0.0195514	0.677112	0.310387	0.0192737	0.00213971	3.80E-55	441016
rs12472667	C	G	-0.0138097	-0.00536147	0.630541	0.765923	0.0180088	0.00206381	2.20E-11	441016
rs12504746	C	T	0.0151583	0.0196691	0.807144	0.414342	0.0240961	0.00252596	2.00E-09	441016
rs12530679	A	G	0.0123041	0.0069013	0.51534	0.689871	0.0172952	0.00202043	1.10E-09	441016
rs12591786	C	T	0.0176878	-0.0070429	0.841082	0.807227	0.0288638	0.00276783	1.70E-10	441016
rs12600110	T	C	0.0146778	-0.0162938	0.623619	0.370662	0.0182007	0.00205555	9.30E-13	441016
rs12610709	G	A	-0.0222318	0.0183209	0.828912	0.447661	0.024128	0.00265072	5.00E-17	441016
rs1281978	C	T	0.0114197	0.0133428	0.469017	0.436205	0.0171366	0.00199369	1.00E-08	441016
rs12880341	T	C	-0.0208365	-0.0111832	0.840979	0.658234	0.0252812	0.00274139	2.90E-14	441016
rs1292065	C	G	0.0137989	0.0155547	0.290753	0.404472	0.0186583	0.0021906	3.00E-10	441016
rs12926107	A	G	-0.0128688	0.0130647	0.545097	0.481937	0.0185792	0.00200495	1.40E-10	441016
rs12928099	C	A	0.0280607	0.0265606	0.703554	0.164919	0.0191261	0.0021852	9.60E-38	441016
rs13066793	A	G	0.0224735	-0.0202909	0.909903	0.52005	0.0315435	0.00347897	1.00E-10	441016
rs13101828	A	G	0.0121094	0.0013984	0.546375	0.935682	0.0173288	0.0020031	1.50E-09	441016
rs13107325	C	T	-0.0295524	-0.080177	0.925092	0.268617	0.0724762	0.00378399	5.70E-15	441016
rs13108218	A	G	0.0305943	0.0112424	0.38514	0.542474	0.018458	0.00206177	8.20E-50	441016
rs13389219	C	T	0.0374229	0.00636519	0.607449	0.723937	0.0180215	0.00203069	7.70E-76	441016
rs1340819	A	C	0.0123182	-0.00632611	0.654986	0.730242	0.018347	0.00209844	4.40E-09	441016
rs1347188	A	G	-0.0139717	0.00991452	0.754204	0.609162	0.019392	0.00231796	1.70E-09	441016
rs1365297	A	G	0.0183261	0.021376	0.815896	0.338103	0.022315	0.00256604	9.20E-13	441016
rs138751626	A	T	-0.0284208	0.0356701	0.923597	0.414678	0.0437301	0.00375663	3.90E-14	441016
rs139974673	T	C	-0.142694	-0.0449246	0.973868	0.70889	0.12033	0.00624976	2.20E-115	441016
rs140874911	C	T	-0.0289068	0.0369394	0.931962	0.375658	0.0416959	0.00394566	2.40E-13	441016
rs142385484	C	T	0.0232242	-0.0166717	0.852114	0.478018	0.023498	0.00284352	3.20E-16	441016
rs143076454	G	A	-0.0403694	-0.0545606	0.981353	0.455671	0.0731381	0.00736683	4.30E-08	441016
rs144738419	A	T	0.0494425	-0.0648574	0.986958	0.686774	0.160843	0.00892805	3.10E-08	441016
rs144984216	C	T	0.0382464	0.0131636	0.975019	0.777861	0.0466615	0.0064127	2.50E-09	441016
rs146706984	G	T	-0.0233017	0.0342607	0.921551	0.394923	0.0402724	0.00371297	3.50E-10	441016
rs147011441	G	A	-0.0424968	-0.0111381	0.975002	0.870039	0.068077	0.0066002	1.20E-10	441016
rs149142833	C	T	-0.0174178	0.0204176	0.843641	0.38166	0.0233386	0.00277001	3.20E-10	441016
rs1495741	G	A	0.0375888	-0.00326652	0.220582	0.868771	0.0197707	0.0023862	6.60E-56	441016
rs150423652	G	T	-0.286267	0.144705	0.993326	0.45947	0.195622	0.0123145	1.50E-119	441016
rs150555490	C	T	0.0387462	0.0106437	0.943131	0.815945	0.0457274	0.00428305	1.50E-19	441016
rs150564454	G	A	0.101886	-0.177708	0.988444	0.322929	0.179783	0.00964917	4.60E-26	441016
rs151235402	C	T	-0.0529665	-0.036544	0.984174	0.595629	0.0688606	0.00816606	8.80E-11	441016
rs1532085	A	G	0.0308141	0.0243486	0.386452	0.1615	0.0173913	0.0020467	3.20E-51	441016
rs1556124	G	A	-0.0133027	-0.0167241	0.225549	0.471496	0.0232264	0.00238416	2.40E-08	441016
rs1561928	A	G	-0.0186122	0.00230855	0.117334	0.929012	0.025913	0.0031047	2.00E-09	441016
rs1567353	C	G	-0.015087	0.0114608	0.692355	0.528703	0.0181921	0.0021674	3.40E-12	441016
rs1728407	A	G	-0.0115007	-0.0100856	0.550403	0.562262	0.0174044	0.00200716	1.00E-08	441016
rs17326656	G	T	-0.0176669	0.0130368	0.761528	0.576128	0.0233196	0.00233787	4.10E-14	441016
rs174566	A	G	-0.0486123	-0.0403503	0.650259	0.0205878	0.0174265	0.00208355	2.10E-120	441016
rs1799831	C	T	-0.0245722	0.0135896	0.843967	0.533332	0.0218157	0.00274441	3.40E-19	441016
rs1800978	C	G	0.0267606	-0.00858451	0.875511	0.760587	0.0281728	0.00303181	1.10E-18	441016
rs1801689	A	C	0.0662731	-0.0756887	0.969458	0.386079	0.0873247	0.00578764	2.30E-30	441016
rs1835346	A	G	0.0388839	0.0282294	0.976127	0.693143	0.0715405	0.00655843	3.10E-09	441016
rs184694823	A	G	-0.0210566	0.00324374	0.922204	0.932026	0.0380291	0.00373995	1.80E-08	441016
rs186696265	C	T	0.104035	0.0213391	0.985306	0.755277	0.0684628	0.00829991	4.80E-36	441016
rs188247550	C	T	0.133886	-0.0652217	0.986883	0.101544	0.0398321	0.0091478	1.70E-48	441016
rs193735	G	A	-0.0327254	0.0272292	0.963334	0.422772	0.0339676	0.00530863	7.10E-10	441016
rs1938566	C	T	0.0213189	0.00344055	0.165464	0.865479	0.0203098	0.00267538	1.60E-15	441016
rs200293726	A	T	-0.0128609	-0.0125294	0.693925	0.504631	0.0187785	0.00217038	3.10E-09	441016
rs200841050	C	T	0.0135897	-0.0119936	0.32555	0.517352	0.0185249	0.00213666	2.00E-10	441016
rs2035816	A	G	0.0280325	0.0439688	0.915914	0.386057	0.050726	0.00358856	5.60E-15	441016
rs2068888	G	A	0.0318472	0.0148403	0.549265	0.387902	0.0171876	0.00199947	4.10E-57	441016
rs2070341	C	T	-0.0112103	0.0147531	0.396907	0.412701	0.0180102	0.00203779	3.80E-08	441016
rs2071887	T	A	-0.0160194	-0.00487766	0.655196	0.784247	0.0178155	0.00210043	2.40E-14	441016
rs2081687	T	C	0.0262292	-0.0143899	0.336796	0.415027	0.0176546	0.00209502	5.80E-36	441016
rs2110690	A	G	-0.0108794	0.0127486	0.494965	0.458454	0.0171954	0.00198595	4.30E-08	441016
rs2131919	A	G	-0.0172675	-0.0206885	0.835733	0.354592	0.0223486	0.00268871	1.30E-10	441016
rs213494	C	T	-0.0155476	-0.0123526	0.351655	0.517895	0.019104	0.00207952	7.60E-14	441016
rs2187114	G	A	0.0185147	0.0189027	0.898978	0.478924	0.0266975	0.00330959	2.20E-08	441016
rs2237029	G	A	0.0139601	-0.000172253	0.398648	0.992238	0.0177055	0.00204381	8.50E-12	441016
rs2240466	G	A	0.122504	0.0432023	0.877087	0.0948986	0.025868	0.0030239	1.00E-200	441016
rs2278426	C	T	0.0413518	-0.0165867	0.964955	0.638003	0.035254	0.00540417	2.00E-14	441016
rs2342371	G	A	0.0128107	0.015841	0.270541	0.396927	0.0186998	0.00224537	1.20E-08	441016
rs2416759	G	A	-0.0120803	0.00296174	0.302761	0.877343	0.0191899	0.0021778	2.90E-08	441016
rs2420477	T	C	0.0112016	-0.0153431	0.470583	0.378095	0.0174074	0.00201294	2.60E-08	441016
rs2455821	C	A	-0.0134157	-0.000872513	0.72945	0.965084	0.0199317	0.00224388	2.20E-09	441016
rs2487294	G	T	-0.0183644	0.00159965	0.27652	0.930901	0.0184481	0.00222484	1.50E-16	441016
rs2499797	G	A	0.0153808	0.00722403	0.164775	0.786577	0.0266806	0.00267881	9.40E-09	441016
rs2652806	C	T	0.0158797	-0.00808235	0.331768	0.670545	0.0189994	0.00213266	9.60E-14	441016
rs2699805	G	A	0.0203214	-0.0184611	0.600324	0.293933	0.0175898	0.00204111	2.40E-23	441016
rs2773469	A	G	0.0186292	0.00687247	0.266713	0.727614	0.0197313	0.00225831	1.60E-16	441016
rs2812208	G	C	0.0488932	-0.0317797	0.979111	0.587076	0.0585178	0.0069757	2.40E-12	441016
rs28364531	C	T	-0.0877508	0.054206	0.98196	0.728761	0.156315	0.00753564	2.40E-31	441016
rs2850245	G	T	0.0165359	-0.0097369	0.369952	0.583463	0.0177572	0.00205757	9.20E-16	441016
rs28577186	G	A	0.0160261	0.0135504	0.335431	0.450208	0.0179459	0.00212048	4.10E-14	441016
rs2860183	T	C	0.014052	0.00100786	0.377854	0.957726	0.0190134	0.00206083	9.20E-12	441016
rs2917677	C	T	0.0187348	-0.00961652	0.58951	0.578841	0.0173246	0.00202891	2.60E-20	441016
rs2925979	T	C	0.0321923	0.0120009	0.300025	0.513771	0.0183787	0.00217483	1.40E-49	441016
rs2943645	C	T	-0.0402176	-0.0152044	0.353402	0.394521	0.0178571	0.00207525	1.10E-83	441016
rs296360	T	C	0.017613	-0.0020664	0.834709	0.926939	0.0225353	0.0026848	5.40E-11	441016
rs2980755	A	G	0.0248515	-0.0137726	0.542263	0.428027	0.0173771	0.00200317	2.40E-35	441016
rs308	T	G	0.159426	0.0336777	0.979403	0.500532	0.0499927	0.00699702	6.50E-115	441016
rs3103310	A	G	-0.0204555	-0.00942309	0.758216	0.682985	0.0230736	0.00237074	6.20E-18	441016
rs3131337	G	C	0.0229188	0.0412751	0.871891	0.262413	0.0368296	0.00297057	1.20E-14	441016
rs325485	A	G	0.0117345	-0.00539231	0.397111	0.764788	0.0180224	0.00204406	9.40E-09	441016
rs326222	T	C	-0.0252299	-0.0125775	0.302045	0.473716	0.0175554	0.00216083	1.70E-31	441016
rs34245505	C	G	-0.015807	0.00313162	0.804729	0.888067	0.0222494	0.00253788	4.70E-10	441016
rs343	C	A	0.141358	0.0143623	0.916869	0.68508	0.035415	0.00361698	1.00E-200	441016
rs34580448	T	C	0.0341161	0.0128032	0.958811	0.842988	0.0646391	0.00501841	1.10E-11	441016
rs34893217	G	T	0.0180277	-0.00807026	0.893654	0.777605	0.0285733	0.00322662	2.30E-08	441016
rs35104374	T	C	0.0156261	-0.0105605	0.274855	0.605876	0.0204672	0.00224922	3.70E-12	441016
rs35763453	T	C	-0.0282519	0.00130871	0.941353	0.977399	0.0461945	0.00435911	9.10E-11	441016
rs35764600	G	C	-0.0131347	0.00736522	0.600787	0.677423	0.0177056	0.00205776	1.70E-10	441016
rs35859536	C	T	0.0142849	-0.00120833	0.687976	0.945689	0.017738	0.00214273	2.60E-11	441016
rs36061954	C	T	-0.0119277	0.0169331	0.601369	0.336346	0.0176128	0.00202197	3.70E-09	441016
rs36104871	G	T	0.0645034	0.0460976	0.969889	0.426991	0.0580318	0.005949	2.20E-27	441016
rs3731696	A	G	-0.0218418	0.024013	0.878814	0.359424	0.0262018	0.00303725	6.40E-13	441016
rs3758413	T	C	-0.0113883	0.00322233	0.582276	0.853606	0.0174634	0.0020213	1.80E-08	441016
rs3775228	C	T	-0.0339811	0.037274	0.600283	0.0343598	0.0176168	0.00203964	2.50E-62	441016
rs3784310	T	C	0.0131018	0.0160888	0.717902	0.384026	0.0184823	0.00223059	4.30E-09	441016
rs3794695	C	T	-0.0277108	-0.0195029	0.810003	0.368979	0.0217088	0.00254185	1.10E-27	441016
rs3808477	C	T	0.0132057	0.0181516	0.720705	0.329225	0.0186042	0.00220736	2.20E-09	441016
rs3814883	C	T	-0.0147973	-0.00977537	0.517497	0.574741	0.0174223	0.00200014	1.40E-13	441016
rs3822072	G	A	-0.0150742	-0.00309077	0.548781	0.857215	0.0171786	0.00199823	4.60E-14	441016
rs3826043	C	T	0.0122106	-0.00774239	0.570541	0.657317	0.0174527	0.00202849	1.70E-09	441016
rs3829126	G	T	-0.0229634	0.0257735	0.90655	0.472259	0.0358559	0.00343155	2.20E-11	441016
rs383091	T	C	-0.0127202	-0.0153197	0.372191	0.387227	0.0177176	0.00204964	5.40E-10	441016
rs3890483	G	T	-0.0195773	-0.00371061	0.559781	0.830978	0.0173841	0.00201059	2.10E-22	441016
rs3936511	A	G	-0.0459535	-0.0238247	0.808088	0.344899	0.0252238	0.0025261	6.00E-74	441016
rs394872	C	T	-0.0112774	0.00777636	0.463762	0.653317	0.0173132	0.00200643	1.90E-08	441016
rs41292412	C	T	-0.0628684	0.0391624	0.987919	0.667103	0.0910485	0.0093037	1.40E-11	441016
rs41785	C	A	0.0148568	0.0202315	0.582516	0.250375	0.0176012	0.00201852	1.80E-13	441016
rs4239538	G	A	0.0160763	0.0180807	0.691295	0.356054	0.0195909	0.00215398	8.40E-14	441016
rs4382584	G	A	-0.0130445	0.00805401	0.725664	0.682565	0.0196936	0.00223936	5.70E-09	441016
rs4559942	G	A	-0.0135489	-0.0196517	0.228452	0.384047	0.0225762	0.00237638	1.20E-08	441016
rs4564007	T	C	0.0122135	0.018205	0.320515	0.330516	0.0187087	0.0021354	1.10E-08	441016
rs4662414	A	G	0.0119481	0.0153614	0.55339	0.383398	0.0176233	0.0019954	2.10E-09	441016
rs4665972	T	C	0.100204	0.0360411	0.395414	0.0422114	0.0177418	0.00203943	1.00E-200	441016
rs4675812	G	A	0.0143767	0.0108817	0.412115	0.537849	0.0176631	0.0020154	9.80E-13	441016
rs4709746	C	T	0.0192174	-0.0358227	0.865986	0.253672	0.0313828	0.00293775	6.10E-11	441016
rs4714001	G	A	-0.0121275	0.0100461	0.362947	0.578372	0.0180761	0.00206656	4.40E-09	441016
rs4722551	T	C	0.0372104	0.0403903	0.841407	0.055802	0.0211182	0.00272102	1.40E-42	441016
rs4731701	C	T	0.0328926	-0.00285682	0.506912	0.868254	0.0172225	0.00199275	3.30E-61	441016
rs4760254	G	C	0.027987	-0.0240573	0.76092	0.235706	0.0202881	0.00232901	2.90E-33	441016
rs4761234	T	C	0.0138507	-0.0124687	0.515633	0.475759	0.0174842	0.0019973	4.10E-12	441016
rs4776793	C	T	-0.0155501	0.00630678	0.645321	0.729201	0.0182177	0.00208323	8.40E-14	441016
rs480823	T	C	-0.155635	-0.0458399	0.921004	0.0529261	0.0236835	0.0037264	1.00E-200	441016
rs483082	G	T	-0.0858847	0.0358212	0.764648	0.0781808	0.0203375	0.00234895	1.00E-200	441016
rs4930724	T	C	0.0261639	0.0163692	0.668385	0.382134	0.0187297	0.00211459	3.70E-35	441016
rs4969179	T	G	0.017794	-0.0241823	0.39555	0.198442	0.0188042	0.00204013	2.70E-18	441016
rs4976033	A	G	-0.0179116	0.0257539	0.597878	0.140776	0.0174851	0.00205544	2.90E-18	441016
rs498475	G	A	0.0116865	0.0104011	0.367612	0.563629	0.0180118	0.00207046	1.70E-08	441016
rs499293	G	A	0.0118005	0.00482369	0.34193	0.786763	0.0178314	0.00209276	1.70E-08	441016
rs55646464	G	T	-0.012364	-0.0166524	0.699914	0.340763	0.0174799	0.00217402	1.30E-08	441016
rs55837381	G	A	0.0131954	-0.00470783	0.745631	0.833333	0.0223726	0.00230028	9.70E-09	441016
rs56321085	G	A	-0.0196204	-0.0119267	0.91563	0.627116	0.0245512	0.00359438	4.80E-08	441016
rs563296	G	A	-0.0162446	-0.0189676	0.443019	0.272137	0.0172722	0.00200582	5.60E-16	441016
rs56902258	T	A	0.0150826	0.00649782	0.803803	0.765043	0.0217418	0.0025174	2.10E-09	441016
rs57074291	C	G	0.0141049	0.0178918	0.739362	0.393233	0.0209562	0.00225944	4.30E-10	441016
rs580063	T	C	0.0219621	0.0319983	0.790194	0.146104	0.0220157	0.00244759	2.90E-19	441016
rs581080	G	C	-0.0175184	0.0284273	0.180992	0.24854	0.0246358	0.002589	1.30E-11	441016
rs58542926	C	T	0.102936	-0.00897768	0.925394	0.797651	0.0350159	0.00378757	1.20E-162	441016
rs58839393	A	T	-0.0172709	-0.00647882	0.83734	0.781246	0.0233306	0.00270807	1.80E-10	441016
rs58895965	C	A	-0.0267542	-0.0315199	0.826022	0.18962	0.0240297	0.00262523	2.20E-24	441016
rs6068280	A	G	-0.0139527	-0.0198011	0.325178	0.296397	0.0189631	0.00213363	6.20E-11	441016
rs6073958	T	C	-0.0555219	-0.0175683	0.801324	0.435104	0.0225094	0.00249789	1.90E-109	441016
rs6093446	G	A	-0.014726	-0.00701298	0.71222	0.726586	0.020056	0.00220147	2.20E-11	441016
rs61729990	C	A	0.0559706	0.0823812	0.982112	0.416867	0.101471	0.00753488	1.10E-13	441016
rs61780049	A	G	-0.0154776	-0.00827407	0.851141	0.759598	0.0270387	0.00279782	3.20E-08	441016
rs61885960	T	A	0.0317776	0.0109742	0.945794	0.720787	0.0307049	0.00443768	8.00E-13	441016
rs61905078	A	C	-0.199765	-0.0590439	0.92616	0.0345971	0.0279426	0.00380176	1.00E-200	441016
rs61975915	C	T	0.0121152	-0.00669283	0.70224	0.736361	0.0198792	0.00220221	3.80E-08	441016
rs62064941	A	C	0.0287494	-0.0194304	0.962386	0.735914	0.0576111	0.00524411	4.20E-08	441016
rs62117489	C	A	0.0426643	-0.00774388	0.943568	0.869049	0.0469706	0.00432166	5.50E-23	441016
rs62118471	T	C	-0.0425822	-0.0224381	0.972596	0.712888	0.0609765	0.00648175	5.00E-11	441016
rs62271373	T	A	-0.0421729	0.0193005	0.940033	0.650281	0.0425709	0.00427347	5.70E-23	441016
rs6458869	C	A	0.017906	0.023638	0.356088	0.181807	0.0177035	0.0020789	7.10E-18	441016
rs6465120	A	G	0.0125691	0.0020619	0.506038	0.906834	0.0176182	0.00198836	2.60E-10	441016
rs6486122	C	T	-0.019768	-0.0102356	0.310761	0.553294	0.0172656	0.00214411	3.00E-20	441016
rs6506033	C	T	0.0233834	-0.00436761	0.927479	0.878203	0.0285003	0.00384581	1.20E-09	441016
rs6517522	T	C	0.0129131	-0.00753542	0.501864	0.672895	0.0178489	0.00199597	9.80E-11	441016
rs6531216	G	A	-0.018388	0.0149743	0.469044	0.387325	0.0173218	0.00198945	2.40E-20	441016
rs6572807	A	G	-0.0125047	0.00820011	0.732936	0.671344	0.019326	0.00225303	2.90E-08	441016
rs6690181	T	C	0.0140517	-0.00939462	0.621442	0.593614	0.0176059	0.00208186	1.50E-11	441016
rs6700266	G	A	0.0125681	0.0151799	0.657534	0.389159	0.0176276	0.00209699	2.10E-09	441016
rs6708784	A	G	0.0126615	-0.0178156	0.5055	0.299508	0.0171719	0.00198792	1.90E-10	441016
rs676210	G	A	0.0734811	0.0354586	0.794704	0.0673302	0.019382	0.00245409	5.50E-197	441016
rs6792725	A	G	0.0154612	0.0110527	0.307593	0.52915	0.0175634	0.00222283	3.50E-12	441016
rs67981690	A	G	-0.0297197	0.0135261	0.870113	0.538479	0.0219895	0.00297982	2.00E-23	441016
rs6800707	C	G	-0.0297573	0.0279864	0.18946	0.336581	0.0291239	0.00254285	1.20E-31	441016
rs684773	A	C	-0.0291315	-0.0110749	0.233201	0.644108	0.0239736	0.00235139	3.00E-35	441016
rs6882076	T	C	-0.0329854	-0.0489479	0.365713	0.00797315	0.0184486	0.0020649	1.90E-57	441016
rs6968865	A	T	-0.0152068	0.00955195	0.372574	0.59918	0.0181741	0.00203706	8.30E-14	441016
rs6999569	A	G	0.086226	-0.017575	0.529262	0.307629	0.0172268	0.00198416	1.00E-200	441016
rs7000494	G	C	-0.136371	-0.0558126	0.969958	0.368615	0.0620781	0.00585203	4.10E-120	441016
rs7018436	T	C	-0.0150311	-0.00433535	0.691123	0.814956	0.0185242	0.00215002	2.70E-12	441016
rs704	G	A	0.0120525	0.015656	0.52427	0.36765	0.0173785	0.00199304	1.50E-09	441016
rs7134375	C	A	0.0171837	-0.0117201	0.56883	0.505358	0.0175955	0.0020086	1.20E-17	441016
rs7136223	A	G	0.0125628	0.0184303	0.723432	0.328576	0.0188644	0.00223189	1.80E-08	441016
rs7138037	G	C	-0.0191206	0.0236743	0.767114	0.294601	0.0225882	0.00235672	4.90E-16	441016
rs7140110	T	C	-0.0281089	0.0125577	0.701662	0.514232	0.0192525	0.00218199	5.70E-38	441016
rs71473777	A	G	-0.0189191	0.0121308	0.880424	0.645735	0.0263888	0.00308058	8.20E-10	441016
rs71603401	A	G	-0.0263983	0.00139913	0.863197	0.965198	0.0320664	0.00292272	1.70E-19	441016
rs7215055	A	G	-0.0391687	-0.039677	0.937108	0.213718	0.0319099	0.00410797	1.50E-21	441016
rs72555385	A	G	-0.064988	0.0465849	0.951024	0.427433	0.0587013	0.004626	7.90E-45	441016
rs72644085	T	C	0.0197312	-0.0042953	0.853965	0.867751	0.025795	0.00281742	2.50E-12	441016
rs72691637	G	A	0.0152592	0.0203175	0.812946	0.327666	0.0207571	0.00257034	2.90E-09	441016
rs72836561	C	T	-0.137064	0.00575945	0.968813	0.905159	0.0483389	0.00573079	2.00E-126	441016
rs72904737	G	A	0.0271857	0.0266188	0.912586	0.472338	0.0370385	0.00352438	1.20E-14	441016
rs72917533	T	C	0.0140903	-0.02093	0.814433	0.394113	0.0245605	0.00256163	3.80E-08	441016
rs729761	T	G	-0.0177746	-0.016237	0.28814	0.389101	0.0188529	0.00221833	1.10E-15	441016
rs73025562	G	A	-0.0138418	-0.00792442	0.754124	0.66708	0.0184221	0.00231709	2.30E-09	441016
rs73221948	G	T	-0.0170503	0.00929217	0.709274	0.645353	0.0201904	0.00227302	6.30E-14	441016
rs73243877	A	G	-0.029039	0.0227118	0.831862	0.356644	0.0246391	0.00266026	9.70E-28	441016
rs7400002	A	G	-0.0137859	-0.0189527	0.769388	0.326172	0.019303	0.00237083	6.10E-09	441016
rs7424120	C	T	0.0118514	-0.00199257	0.398276	0.909342	0.017499	0.00203429	5.70E-09	441016
rs7439032	T	C	0.0172309	0.00868194	0.198637	0.722943	0.0244887	0.00249722	5.20E-12	441016
rs74897213	G	A	-0.0265429	0.00896874	0.948197	0.85458	0.0489353	0.00460797	8.40E-09	441016
rs75225803	C	T	0.0239222	-0.00778651	0.911642	0.821314	0.0344756	0.00361053	3.50E-11	441016
rs75268115	A	G	0.0204249	-0.028231	0.915301	0.338434	0.0294913	0.00358619	1.20E-08	441016
rs75398587	C	G	0.025434	-0.00576203	0.931224	0.898748	0.0452835	0.00394144	1.10E-10	441016
rs75609851	G	A	0.198909	0.0395616	0.98952	0.6052	0.0765307	0.0100581	4.80E-87	441016
rs7596814	G	T	0.0126299	-0.00208273	0.706794	0.923617	0.0217224	0.00218377	7.30E-09	441016
rs76172517	T	C	0.0178634	-0.024716	0.886837	0.433126	0.0315313	0.003157	1.50E-08	441016
rs76895963	T	G	0.0874367	0.0405139	0.9793	0.427345	0.0510416	0.00770897	8.10E-30	441016
rs7694869	A	G	0.0112396	-0.00444923	0.376163	0.802918	0.0178274	0.00206079	4.90E-08	441016
rs77009508	A	G	-0.044882	-0.0368	0.926268	0.309086	0.0361798	0.00380684	4.40E-32	441016
rs7714361	A	C	-0.0136348	1.17E-05	0.76633	0.999518	0.0193283	0.00237041	8.80E-09	441016
rs77244849	T	C	0.0145292	-0.00771372	0.683065	0.696254	0.0197594	0.00215155	1.40E-11	441016
rs7735249	C	G	-0.026895	-0.0126336	0.887233	0.632068	0.026385	0.0031656	2.00E-17	441016
rs775633	T	A	0.0125091	0.0123891	0.345523	0.479421	0.0175176	0.00210498	2.80E-09	441016
rs77631110	A	C	-0.0526404	-0.0828839	0.984513	0.524772	0.130319	0.00808014	7.30E-11	441016
rs77756595	A	G	0.0337082	0.0172274	0.964535	0.737077	0.0513136	0.00536694	3.40E-10	441016
rs78025076	C	T	-0.0484707	-0.0859357	0.979709	0.352292	0.0923888	0.00705376	6.30E-12	441016
rs78058190	G	A	-0.0815632	0.00163399	0.949549	0.958521	0.0314173	0.00511571	3.20E-57	441016
rs78297458	T	C	0.0385404	-0.119427	0.977551	0.435137	0.153026	0.00678474	1.30E-08	441016
rs78484485	G	A	0.0761554	-0.0584127	0.945984	0.0508078	0.0299077	0.00440649	6.40E-67	441016
rs7855395	A	G	0.0116745	0.0109579	0.428912	0.52917	0.0174135	0.00201143	6.50E-09	441016
rs78588343	G	A	0.0157113	-0.0106032	0.823786	0.609002	0.0207296	0.0026082	1.70E-09	441016
rs79153732	C	T	-0.0769971	-0.11077	0.982612	0.311357	0.109416	0.00759964	4.00E-24	441016
rs79287178	G	A	-0.0502069	0.0283213	0.96885	0.513106	0.043304	0.00601514	7.00E-17	441016
rs79634051	G	C	0.0425386	0.028072	0.97188	0.546821	0.04659	0.00600682	1.40E-12	441016
rs79983121	C	T	-0.0152723	-0.00880337	0.799536	0.65064	0.0194389	0.00249311	9.00E-10	441016
rs80078546	C	G	0.0249409	0.0232321	0.945855	0.43303	0.0296321	0.00439404	1.40E-08	441016
rs8025505	C	T	-0.0173098	-0.0152632	0.742967	0.422446	0.0190271	0.00228958	4.00E-14	441016
rs80276949	G	A	-0.0454698	0.0534862	0.977322	0.488486	0.077212	0.00670199	1.20E-11	441016
rs8102873	C	T	-0.0123707	-0.0136457	0.415088	0.428816	0.0172465	0.00201834	8.80E-10	441016
rs838133	A	G	0.0248079	0.008927	0.450496	0.616392	0.0178194	0.0020578	1.80E-33	441016
rs852388	G	C	-0.0150872	0.022088	0.788722	0.399856	0.0262365	0.00246036	8.70E-10	441016
rs863750	C	T	-0.028859	-0.00606401	0.395533	0.728097	0.0174424	0.00204039	2.00E-45	441016
rs867939	G	A	0.0138475	-0.0192115	0.423793	0.264266	0.017209	0.00202871	8.70E-12	441016
rs880315	T	C	0.0119226	-0.0119075	0.65979	0.496129	0.0174957	0.00210879	1.60E-08	441016
rs933574	A	C	-0.012025	-0.00380171	0.521101	0.825254	0.0172185	0.00199664	1.70E-09	441016
rs935168	G	A	-0.0142962	0.00768556	0.345464	0.659906	0.0174655	0.00209091	8.10E-12	441016
rs9375694	G	A	-0.0174509	-0.0176921	0.302427	0.367494	0.0196322	0.00216405	7.40E-16	441016
rs9378248	G	A	-0.0324826	-0.0384162	0.657666	0.0258416	0.017238	0.00209273	2.50E-54	441016
rs9436661	T	G	0.0775837	0.0175716	0.647081	0.367141	0.0194841	0.0020817	1.00E-200	441016
rs9480889	C	G	-0.0163419	-0.0154248	0.216863	0.533686	0.0247833	0.00241443	1.30E-11	441016
rs9496567	G	A	0.0135535	-0.0205146	0.756517	0.333057	0.0211933	0.00232147	5.30E-09	441016
rs954244	C	G	-0.0152939	-0.0155523	0.745361	0.476919	0.0218657	0.00227835	1.90E-11	441016
rs9553567	T	C	-0.0151049	-0.00696598	0.160184	0.775117	0.0243831	0.00271943	2.80E-08	441016
rs9561643	A	C	-0.016521	0.0109205	0.685274	0.536633	0.0176731	0.00214864	1.50E-14	441016
rs9584870	T	C	0.0121656	0.00288666	0.633824	0.874868	0.0183305	0.0021075	7.80E-09	441016
rs9610329	C	T	-0.0138275	-0.00849313	0.572319	0.625572	0.017405	0.00205633	1.80E-11	441016
rs973709	G	A	0.0109774	-0.00413523	0.443367	0.81208	0.0173937	0.00200706	4.50E-08	441016
rs9788220	T	C	-0.0156602	-0.000787524	0.185283	0.974351	0.024494	0.00256181	9.80E-10	441016
rs9812100	G	A	0.0126367	0.00179189	0.520058	0.918405	0.0174915	0.00199216	2.30E-10	441016
rs9817452	G	T	0.0184344	0.0276809	0.612583	0.135552	0.0185459	0.00205293	2.70E-19	441016
rs9831084	T	C	0.0116305	-0.00118343	0.538079	0.946878	0.0177619	0.00200011	6.10E-09	441016
rs9832727	C	G	0.0141563	-0.0185819	0.660366	0.306656	0.0181772	0.00210413	1.70E-11	441016
rs9890200	A	C	0.0132032	-0.0120543	0.628554	0.508985	0.0182525	0.00206313	1.60E-10	441016
rs9943778	A	G	0.0153455	-0.00437292	0.75907	0.824766	0.0197495	0.00236001	7.90E-11	441016
rs9970140	A	G	0.0254959	-0.00496173	0.924729	0.875771	0.0317384	0.00377534	1.40E-11	441016
rs998584	C	A	-0.0398822	0.0130122	0.517272	0.451072	0.017266	0.00199356	4.90E-89	441016
