# Supplementary material for: The relationship between blood lipid and risk of psoriasis: univariable and multivariable Mendelian randomization analysis
Source: Front Immunol. 2023 Jun 22;14:1174998. doi: 10.3389/fimmu.2023.1174998 (PMC10323678; doi:10.3389/fimmu.2023.1174998)
Supplement: Supplementary file 1 [file DataSheet_1.zip › Supplementary data 1/primary ldl-c 193.csv]

SNP	effect_allele.exposure	other_allele.exposure	beta.exposure	beta.outcome	eaf.exposure	pval.outcome	se.outcome	se.exposure	pval.exposure	samplesize.exposure
rs1007938	A	G	-0.0121506	-0.0113705	0.59489	0.527992	0.0180177	0.00213496	1.30E-08	440546
rs1016988	T	C	0.017412	-0.00567392	0.809091	0.785785	0.0208763	0.00265205	5.20E-11	440546
rs10231941	T	C	-0.0198963	0.00901584	0.822279	0.677439	0.0216748	0.00272829	3.00E-13	440546
rs10448340	T	G	0.0151234	0.00131737	0.680234	0.943812	0.0186917	0.00223837	1.40E-11	440546
rs10832963	T	G	-0.0173852	0.0198222	0.255771	0.261873	0.0176672	0.00239725	4.10E-13	440546
rs10851478	T	C	0.0123157	-0.013614	0.583962	0.452022	0.0181026	0.00211734	6.00E-09	440546
rs10910476	C	T	-0.0123459	-0.0574553	0.444839	0.000809618	0.0171535	0.0021029	4.30E-09	440546
rs11014204	C	T	-0.0137929	-0.0194763	0.719772	0.350588	0.0208649	0.00233111	3.30E-09	440546
rs11206517	T	G	-0.0683407	0.0411636	0.96685	0.318811	0.0412914	0.00580871	5.90E-32	440546
rs11206788	G	C	-0.0138218	-0.013938	0.412835	0.44781	0.0183619	0.0021725	2.00E-10	440546
rs11227247	A	C	-0.017788	-0.0199685	0.865458	0.479339	0.0282294	0.00305422	5.70E-09	440546
rs112758337	G	A	0.0162142	-0.000694497	0.814459	0.976779	0.0238598	0.00268899	1.60E-09	440546
rs113177823	G	A	0.0410816	0.0198718	0.945866	0.579051	0.0358198	0.00466256	1.20E-18	440546
rs114165349	G	C	-0.0560406	-0.054069	0.976828	0.232738	0.0453091	0.0069585	8.00E-16	440546
rs115458560	T	C	0.0503283	0.116035	0.981437	0.454518	0.155147	0.00770834	6.60E-11	440546
rs115478735	A	T	-0.0558766	-0.0156964	0.815989	0.466369	0.0215492	0.00269091	9.00E-96	440546
rs11568318	C	A	-0.0257407	-0.0104125	0.933755	0.836772	0.0505403	0.00418043	7.40E-10	440546
rs11591147	G	T	0.348511	0.107987	0.982532	0.0200452	0.0464361	0.00793464	1.00E-200	440546
rs11601507	C	A	-0.0322609	-0.0212265	0.930533	0.509589	0.0321868	0.00405165	1.70E-15	440546
rs11621792	C	T	-0.0191305	0.0201221	0.547127	0.258646	0.0178136	0.00211125	1.30E-19	440546
rs116734477	C	T	0.0474419	-0.0131734	0.959164	0.792158	0.0499923	0.00528433	2.80E-19	440546
rs1168127	C	A	-0.0386982	-0.0178146	0.353952	0.360492	0.0194817	0.00218074	1.90E-70	440546
rs1169294	G	A	-0.0245145	-0.0111811	0.689913	0.536463	0.0180874	0.00225946	2.00E-27	440546
rs117139027	G	A	0.0569281	-0.00408129	0.982406	0.977549	0.145028	0.0079336	7.20E-13	440546
rs117733303	A	G	-0.0838432	0.0975261	0.981577	0.236327	0.0823549	0.00774177	2.50E-27	440546
rs11786083	G	A	-0.0155482	-0.00565613	0.625589	0.749867	0.017741	0.00216635	7.10E-13	440546
rs11789603	C	T	-0.0249753	-0.0352142	0.891991	0.28003	0.0325982	0.00336793	1.20E-13	440546
rs118039278	G	A	-0.083508	-0.0668994	0.92133	0.101301	0.0408276	0.00388711	2.20E-102	440546
rs12078100	C	G	-0.0131578	-0.0302088	0.376912	0.11541	0.0191883	0.00214975	9.30E-10	440546
rs12162782	T	G	-0.012882	0.00155248	0.655636	0.928862	0.0173895	0.00219447	4.40E-09	440546
rs12197047	G	A	-0.0135895	0.00502286	0.329942	0.782289	0.0181765	0.00223122	1.10E-09	440546
rs12208357	C	T	-0.057141	0.00102262	0.929898	0.978029	0.0371326	0.00409802	3.40E-44	440546
rs12246352	A	G	-0.025694	-0.0332041	0.896104	0.355688	0.0359503	0.00342938	6.80E-14	440546
rs1229984	T	C	-0.0528485	-0.0850194	0.0272003	0.49723	0.12524	0.00633648	7.40E-17	440546
rs12445804	G	A	-0.0231166	-0.0186943	0.925101	0.494423	0.0273592	0.00400701	8.00E-09	440546
rs12471768	T	C	-0.0136102	0.0147176	0.295881	0.47023	0.0203816	0.00228218	2.50E-09	440546
rs1250258	C	T	-0.0137293	-0.0122153	0.263353	0.562972	0.021118	0.00236882	6.80E-09	440546
rs1260326	T	C	0.0347351	0.045717	0.395558	0.0112995	0.0180464	0.00212644	5.60E-60	440546
rs12603885	G	A	-0.0175036	-0.00831741	0.300292	0.644432	0.0180221	0.00227407	1.40E-14	440546
rs12916	T	C	-0.0621277	-0.00927496	0.599461	0.590281	0.017226	0.00212801	2.20E-187	440546
rs12936113	T	C	-0.0137229	0.0103128	0.240099	0.642692	0.0222288	0.00245497	2.30E-08	440546
rs12948394	C	T	0.0183539	0.0328642	0.517578	0.0646562	0.0177872	0.00212174	5.10E-18	440546
rs13076933	T	G	0.0208296	-0.0467314	0.740551	0.0156773	0.0193397	0.00239135	3.00E-18	440546
rs13107325	C	T	0.0245488	-0.080177	0.925102	0.268617	0.0724762	0.00396602	6.00E-10	440546
rs13108218	A	G	0.0177573	0.0112424	0.385133	0.542474	0.018458	0.00216078	2.10E-16	440546
rs13283282	C	G	0.0206702	0.037681	0.853847	0.178856	0.0280305	0.00295425	2.60E-12	440546
rs143020224	C	G	0.169039	0.0623663	0.881398	0.0285351	0.0284797	0.00320984	1.00E-200	440546
rs144984216	C	T	0.0370805	0.0131636	0.975022	0.777861	0.0466615	0.00668002	2.80E-08	440546
rs145730801	T	C	-0.0359582	-0.0939398	0.955623	0.468535	0.129596	0.00517149	3.60E-12	440546
rs1458038	C	T	0.0185934	-0.0196804	0.70861	0.277507	0.018123	0.00230356	6.90E-16	440546
rs146433259	C	T	0.0567916	-0.320735	0.988265	0.0160868	0.133254	0.0103876	4.60E-08	440546
rs146534110	G	T	-0.0679152	-0.140126	0.986696	0.238004	0.118751	0.00910464	8.70E-14	440546
rs1495741	G	A	0.0173848	-0.00326652	0.220557	0.868771	0.0197707	0.00251342	4.60E-12	440546
rs150262789	C	T	0.0989791	0.111601	0.98382	0.0327507	0.0522691	0.00848711	2.00E-31	440546
rs150474434	G	A	0.0347466	-0.00534347	0.898645	0.86749	0.032026	0.00347218	1.40E-23	440546
rs1532085	A	G	0.017242	0.0243486	0.386409	0.1615	0.0173913	0.00214425	8.90E-16	440546
rs1551891	G	A	0.173541	0.0514631	0.911894	0.122382	0.0333127	0.00366202	1.00E-200	440546
rs1556562	G	T	-0.0190535	0.00234926	0.209968	0.909344	0.0206318	0.00249017	2.00E-14	440546
rs17050272	G	A	0.0205207	0.0141479	0.590728	0.412204	0.017253	0.00211647	3.10E-22	440546
rs1731243	C	T	-0.0131656	0.0136261	0.393355	0.432828	0.0173722	0.00213567	7.10E-10	440546
rs174564	A	G	0.0319674	-0.0414579	0.651442	0.0173265	0.0174215	0.0021906	3.10E-48	440546
rs17476364	T	C	0.0217849	0.0163161	0.891668	0.654193	0.0364244	0.00336083	9.10E-11	440546
rs1800961	C	T	0.0596747	0.0378076	0.969087	0.358236	0.041152	0.006026	4.00E-23	440546
rs1801689	A	C	-0.0619438	-0.0756887	0.969449	0.386079	0.0873247	0.00606065	1.60E-24	440546
rs188247550	C	T	0.120683	-0.0652217	0.986885	0.101544	0.0398321	0.00952858	9.20E-37	440546
rs1883711	G	C	-0.102599	-0.0826661	0.968588	0.0205168	0.0356819	0.00609466	1.40E-63	440546
rs191064657	C	T	0.0350535	-0.0853309	0.963325	0.116918	0.0544257	0.00572695	9.30E-10	440546
rs2021092	T	C	0.0163211	-0.0374633	0.813282	0.0953016	0.022459	0.00266186	8.70E-10	440546
rs204469	A	G	-0.0294656	-0.0378367	0.043667	0.461999	0.0514394	0.00511875	8.60E-09	440546
rs2066714	T	C	-0.0209673	-0.00571123	0.871227	0.84604	0.029413	0.00311106	1.60E-11	440546
rs2068888	G	A	0.0191878	0.0148403	0.549301	0.387902	0.0171876	0.00209513	5.30E-20	440546
rs2073547	A	G	-0.0355544	-0.0270108	0.815991	0.141154	0.0183559	0.00267408	2.40E-40	440546
rs2160994	T	C	-0.0183788	0.0093769	0.35251	0.605843	0.0181717	0.00218512	4.10E-17	440546
rs2238162	C	T	0.0164506	0.0077887	0.477047	0.654246	0.0173905	0.00208939	3.50E-15	440546
rs224424	A	G	0.0209096	-0.0301155	0.787576	0.164339	0.0216561	0.00255253	2.60E-16	440546
rs2250802	G	A	0.0182094	-0.000688683	0.275657	0.970231	0.0184539	0.00233329	6.00E-15	440546
rs2256814	G	A	-0.0152271	0.0185632	0.802121	0.401316	0.0221182	0.00262629	6.70E-09	440546
rs2287622	A	G	0.0211456	-0.0131211	0.397204	0.444205	0.0171492	0.00213029	3.20E-23	440546
rs233721	T	A	-0.0191538	0.0159769	0.358627	0.40795	0.0193073	0.00219169	2.30E-18	440546
rs261334	G	C	0.0218856	-0.00955839	0.212726	0.637881	0.0203084	0.00254769	8.70E-18	440546
rs2618566	G	T	0.0248873	-0.000863375	0.340138	0.962894	0.0185584	0.00220093	1.20E-29	440546
rs2642438	A	G	-0.0253446	0.01289	0.297344	0.502314	0.0192143	0.00227412	7.60E-29	440546
rs2718717	A	G	-0.0187861	0.00782751	0.856959	0.717396	0.0216265	0.00297315	2.60E-10	440546
rs2737265	A	G	0.0203604	0.0176592	0.719539	0.342396	0.0185996	0.00232304	1.90E-18	440546
rs2738447	A	C	-0.0422733	-0.0124143	0.407391	0.480158	0.0175828	0.00211123	3.50E-89	440546
rs2740488	A	C	0.0253762	-0.00911406	0.734535	0.672574	0.0215657	0.00236607	7.80E-27	440546
rs28406917	C	T	-0.0119167	0.000829677	0.572373	0.961751	0.0173008	0.00211528	1.80E-08	440546
rs28601761	C	G	0.0619374	-0.0219634	0.58131	0.207466	0.0174235	0.0021372	1.20E-184	440546
rs28631087	T	C	0.0161715	-0.0351171	0.78726	0.131557	0.0232874	0.00254709	2.20E-10	440546
rs28768427	G	A	-0.0122459	-0.0407313	0.480232	0.0181966	0.0172474	0.0021517	1.30E-08	440546
rs2925677	C	G	0.0189203	0.0102315	0.787318	0.629802	0.021227	0.00254664	1.10E-13	440546
rs3110609	T	C	0.0153785	-0.00979822	0.657833	0.577225	0.0175771	0.00220568	3.10E-12	440546
rs34042070	C	G	-0.0485842	-0.0190799	0.81207	0.378962	0.0216863	0.00268129	2.20E-73	440546
rs34392107	G	A	-0.0459707	0.0974286	0.883508	1.05E-05	0.0221142	0.0032672	5.80E-45	440546
rs34568880	C	T	-0.0562557	-0.404532	0.986687	6.28E-06	0.0895641	0.00909222	6.10E-10	440546
rs35081008	C	T	0.0319653	-0.0440611	0.851893	0.0834642	0.0254552	0.0029304	1.10E-27	440546
rs35882350	A	G	-0.0138882	0.0108392	0.738935	0.576029	0.0193836	0.00237524	5.00E-09	440546
rs3732359	G	A	0.0174313	-0.00152363	0.21988	0.93459	0.0185648	0.00252152	4.70E-12	440546
rs3764261	C	A	0.0330572	0.0200404	0.675841	0.295451	0.0191547	0.00222992	1.00E-49	440546
rs3780181	A	G	0.0278415	0.032076	0.932372	0.39601	0.0377913	0.00418509	2.90E-11	440546
rs3822855	G	T	-0.017915	0.00839202	0.59834	0.627866	0.0173127	0.00212543	3.50E-17	440546
rs3932048	C	G	-0.0138568	-0.0117038	0.677369	0.549708	0.019565	0.00223605	5.80E-10	440546
rs4148826	T	C	0.0158111	-0.000409076	0.819549	0.984887	0.0215962	0.00272454	6.50E-09	440546
rs4299376	G	T	0.0542425	-0.0394237	0.323183	0.0593212	0.0209055	0.0022257	3.50E-131	440546
rs430096	A	G	0.0542983	-0.00278697	0.778955	0.893654	0.0208477	0.00251525	2.30E-103	440546
rs438568	A	G	-0.0125944	-0.000418994	0.390753	0.98158	0.0181476	0.00214082	4.00E-09	440546
rs4452060	C	A	-0.0833597	-0.00552913	0.579305	0.749452	0.0173131	0.00210522	1.00E-200	440546
rs4620259	A	C	-0.0146254	0.00485842	0.809317	0.822255	0.021627	0.00267656	4.60E-08	440546
rs4722551	T	C	-0.0243791	0.0403903	0.841406	0.055802	0.0211182	0.00285343	1.30E-17	440546
rs472495	G	T	-0.0426246	-0.000621039	0.351043	0.971573	0.0174274	0.00218194	5.50E-85	440546
rs4954192	C	T	-0.0147212	0.0187105	0.626527	0.284796	0.0174929	0.0021375	5.70E-12	440546
rs4970834	C	T	0.105228	-0.0029477	0.813361	0.891471	0.0216038	0.00268305	1.00E-200	440546
rs549956721	A	G	0.0418698	-0.22723	0.971368	0.000299813	0.0628496	0.00656486	1.80E-10	440546
rs556107	C	T	-0.0352397	-0.00249519	0.476667	0.885559	0.0173366	0.00208943	8.00E-64	440546
rs55714927	C	T	0.0263355	0.0327148	0.809638	0.0976225	0.0197494	0.00265671	3.70E-23	440546
rs55921103	G	T	-0.0136729	-0.0343888	0.351105	0.0518573	0.0176869	0.00219929	5.10E-10	440546
rs56113850	T	C	-0.013364	0.0101069	0.422594	0.567147	0.0176614	0.00209648	1.80E-10	440546
rs56130071	G	C	-0.0331915	-0.00845247	0.783015	0.68701	0.0209782	0.00253909	4.70E-39	440546
rs56208742	T	C	0.0334878	0.0665097	0.96873	0.3463	0.0706206	0.00599354	2.30E-08	440546
rs56212732	C	T	0.0238427	-0.0154885	0.915189	0.533215	0.0248569	0.00396543	1.80E-09	440546
rs56236159	T	G	-0.01784	-0.0256323	0.868512	0.176099	0.0189467	0.00308123	7.00E-09	440546
rs59328596	G	A	0.0179765	-0.0139524	0.851882	0.535255	0.0225038	0.00293374	8.90E-10	440546
rs59379014	C	T	-0.0551759	-0.00985309	0.926689	0.754694	0.0315343	0.00400335	3.30E-43	440546
rs597808	A	G	-0.0271233	0.0805714	0.484083	3.32E-06	0.0173268	0.00209244	2.00E-38	440546
rs6050463	G	A	-0.0125353	-0.0157425	0.507026	0.361059	0.017236	0.0020846	1.80E-09	440546
rs6073958	T	C	-0.0174351	-0.0175683	0.801323	0.435104	0.0225094	0.00261506	2.60E-11	440546
rs6093446	G	A	-0.022143	-0.00701298	0.712195	0.726586	0.020056	0.00230469	7.40E-22	440546
rs61433703	G	A	-0.0158353	0.00898266	0.836331	0.71813	0.0248855	0.002847	2.70E-08	440546
rs61754230	C	T	-0.0427126	0.0173521	0.980217	0.879977	0.114916	0.00748783	1.20E-08	440546
rs61988556	T	C	0.0222954	-0.00762613	0.913857	0.810516	0.0318072	0.00372264	2.10E-09	440546
rs62011285	T	C	-0.012435	0.0046761	0.65684	0.790555	0.0176064	0.00220011	1.60E-08	440546
rs62033400	A	G	0.0144912	0.0116769	0.605342	0.50455	0.0174974	0.0021354	1.20E-11	440546
rs62116889	T	C	0.04951	0.0157994	0.931708	0.482209	0.0224821	0.0041142	2.40E-33	440546
rs62118464	G	A	-0.0276497	0.0379152	0.882398	0.303404	0.0368409	0.00329569	4.90E-17	440546
rs62120394	G	A	-0.0157592	0.0058824	0.708176	0.762758	0.0194871	0.00228648	5.50E-12	440546
rs6475606	C	T	0.02031	-0.0207209	0.515533	0.234508	0.0174297	0.00208461	2.00E-22	440546
rs6560499	G	A	0.0122425	-0.00765261	0.423994	0.666122	0.0177359	0.00212285	8.10E-09	440546
rs6573971	G	A	0.0133161	0.00522807	0.444622	0.762578	0.0173059	0.00212076	3.40E-10	440546
rs6589939	A	G	-0.0132825	-0.0225842	0.621579	0.203194	0.0177479	0.00215412	7.00E-10	440546
rs6602912	T	G	-0.0222758	0.00422205	0.715148	0.830972	0.0197796	0.00231103	5.50E-22	440546
rs6693893	T	C	0.0749332	0.0603276	0.964699	0.127533	0.0395876	0.00564343	3.10E-40	440546
rs67050321	T	C	-0.0152177	-0.030584	0.696093	0.0968211	0.018419	0.00227504	2.20E-11	440546
rs6709904	A	G	0.0435284	0.0525082	0.887416	0.0642777	0.028379	0.00329754	8.70E-40	440546
rs6714750	A	G	-0.0145123	0.0246368	0.799964	0.19912	0.0191866	0.00261042	2.70E-08	440546
rs6857	C	T	-0.157677	-0.0191324	0.829568	0.379043	0.0217498	0.00275941	1.00E-200	440546
rs6874202	T	C	-0.0323831	-0.04799	0.365729	0.00933942	0.0184622	0.00216391	1.20E-50	440546
rs704	G	A	-0.0149279	0.015656	0.524277	0.36765	0.0173785	0.00208742	8.60E-13	440546
rs7108486	T	C	0.0389569	0.00124558	0.976279	0.98298	0.0583874	0.00692341	1.80E-08	440546
rs71311871	A	G	0.0283771	-0.0166708	0.91695	0.601875	0.0319545	0.00378633	6.60E-14	440546
rs7202323	T	G	0.0255122	-0.0454388	0.770258	0.0336907	0.0213955	0.00247841	7.50E-25	440546
rs7241918	G	T	-0.0156669	0.0349308	0.175894	0.124582	0.0227441	0.0027506	1.20E-08	440546
rs72631343	C	G	0.0292878	0.000758319	0.871109	0.975449	0.0246409	0.00311174	4.90E-21	440546
rs72733928	A	T	-0.0263176	0.0137022	0.939813	0.796515	0.0531383	0.00440483	2.30E-09	440546
rs72774870	C	T	0.0220666	0.0135506	0.927109	0.539405	0.0220798	0.00401476	3.90E-08	440546
rs72823020	T	A	0.0214421	0.0101808	0.869709	0.728846	0.0293682	0.00311253	5.60E-12	440546
rs73025516	A	G	0.0309443	-0.0239636	0.955475	0.683258	0.0587314	0.00505445	9.20E-10	440546
rs73075609	C	T	-0.036728	-0.00127856	0.973209	0.988498	0.0886868	0.0065033	1.60E-08	440546
rs74869459	T	C	0.0170711	0.0231882	0.761445	0.192828	0.0178062	0.00244595	3.00E-12	440546
rs7569317	T	C	-0.0178952	-0.00138983	0.469367	0.93571	0.01723	0.00208328	8.70E-18	440546
rs76079263	G	C	0.0346868	0.133085	0.910149	0.000266023	0.0364984	0.00367585	3.90E-21	440546
rs76967117	G	A	0.0277539	0.0234272	0.885343	0.283695	0.0218525	0.00326897	2.10E-17	440546
rs77013160	G	T	-0.0434337	0.0670848	0.981029	0.304063	0.0652728	0.00770458	1.70E-08	440546
rs7734476	G	A	-0.0187267	0.00328603	0.449923	0.848552	0.0172074	0.00209495	3.90E-19	440546
rs7746081	G	A	0.0234538	0.0173144	0.69589	0.33058	0.0177958	0.00226803	4.60E-25	440546
rs77542162	A	G	-0.128166	0.0355485	0.977505	0.730974	0.10339	0.0070433	5.50E-74	440546
rs7776054	A	G	0.0162915	-0.0446548	0.738687	0.0138922	0.018152	0.00237601	7.00E-12	440546
rs77960347	A	G	-0.0706855	-0.0138948	0.986648	0.889114	0.0996576	0.00909044	7.50E-15	440546
rs79220007	T	C	0.0574396	-0.0667642	0.923867	0.139571	0.0451906	0.00392322	1.50E-48	440546
rs79828839	C	T	-0.0145916	-0.0258305	0.801215	0.251905	0.0225449	0.00261615	2.40E-08	440546
rs8008068	A	G	-0.0156944	-0.0112978	0.839604	0.654971	0.0252823	0.00285055	3.70E-08	440546
rs8101801	C	A	0.0452454	-0.0158531	0.964442	0.653298	0.0352929	0.0055954	6.20E-16	440546
rs8107974	A	T	0.105172	-0.00905149	0.924237	0.795467	0.0349184	0.00392106	1.80E-158	440546
rs836550	A	G	-0.0116032	-0.0136369	0.594485	0.427526	0.0171873	0.00212344	4.60E-08	440546
rs869412	T	C	0.0142708	0.0361776	0.774318	0.0623089	0.0194077	0.00250207	1.20E-08	440546
rs880315	T	C	0.015148	-0.0119075	0.659761	0.496129	0.0174957	0.00220781	6.80E-12	440546
rs907866	G	A	0.0176886	-0.00886053	0.554563	0.608442	0.0172956	0.00210048	3.70E-17	440546
rs913499	A	G	0.0119766	0.0023009	0.490791	0.895523	0.0175214	0.00208835	9.80E-09	440546
rs9298506	A	G	-0.0187965	-0.00854114	0.792201	0.674123	0.020312	0.00256863	2.50E-13	440546
rs934197	G	A	-0.0831886	-0.00656112	0.664558	0.730856	0.0190737	0.00220401	1.00E-200	440546
rs9391803	T	A	-0.0266262	0.166115	0.852467	1.41E-15	0.0208054	0.00294531	1.60E-19	440546
rs9471975	T	C	0.012882	-0.0162728	0.417204	0.347645	0.0173269	0.00211424	1.10E-09	440546
rs9491699	C	T	-0.0139996	-0.00454772	0.521839	0.791281	0.0171842	0.00208593	1.90E-11	440546
rs9496567	G	A	0.0175328	-0.0205146	0.756541	0.333057	0.0211933	0.00243382	5.90E-13	440546
rs960596	C	T	-0.0134522	0.000853849	0.660681	0.961763	0.0178104	0.00221855	1.30E-09	440546
rs964184	G	C	0.0574978	0.0305741	0.133588	0.209077	0.0243404	0.00306496	1.60E-78	440546
rs9686661	C	T	-0.0148497	-0.0158569	0.799416	0.530609	0.025287	0.00260081	1.10E-08	440546
rs9832727	C	G	0.0147771	-0.0185819	0.660366	0.306656	0.0181772	0.00220489	2.10E-11	440546
rs9834932	A	G	0.0323458	0.0209205	0.911172	0.504226	0.0313248	0.00366578	1.10E-18	440546
rs9841897	T	C	-0.018534	-0.0167705	0.843505	0.503408	0.0250629	0.00288444	1.30E-10	440546
rs9884390	T	C	-0.0251131	0.000399713	0.76588	0.984389	0.0204279	0.00249274	7.20E-24	440546
rs9894946	A	G	0.0175495	0.00524318	0.158891	0.827886	0.0241161	0.00290256	1.50E-09	440546
rs9929977	T	A	-0.0167251	-0.009734	0.630156	0.577572	0.0174778	0.00216224	1.00E-14	440546
rs9987289	A	G	-0.0454194	-0.0245261	0.0911903	0.318902	0.0246069	0.00362336	4.80E-36	440546
