# Supplementary material for: The relationship between blood lipid and risk of psoriasis: univariable and multivariable Mendelian randomization analysis
Source: Front Immunol. 2023 Jun 22;14:1174998. doi: 10.3389/fimmu.2023.1174998 (PMC10323678; doi:10.3389/fimmu.2023.1174998)
Supplement: Supplementary file 1 [file DataSheet_1.zip › Supplementary data 1/secondary ldl-c 97.csv]

SNP	effect_allele.exposure	other_allele.exposure	beta.exposure	beta.outcome	eaf.exposure	pval.outcome	se.outcome	se.exposure	pval.exposure	samplesize.exposure
rs10102164	A	G	0.0316	0.0064753	0.1741	0.749917	0.0203147	0.0045	3.74E-11	173037
rs10195252	C	T	-0.0238	-0.00844071	0.4182	0.6372	0.0178974	0.0039	3.81E-08	157208
rs1025447	C	T	0.0418	0.0155017	0.1583	0.489326	0.0224213	0.0048	3.78E-16	172270
rs10401969	C	T	-0.1184	0.00869945	0.07124	0.80453	0.0351509	0.0072	2.65E-54	171477
rs10460181	G	A	-0.0536	-0.00650969	0.1873	0.758345	0.021159	0.0046	2.25E-28	171513
rs10490626	A	G	-0.0508	0.0193995	0.07916	0.556487	0.0329886	0.0069	1.70E-12	173044
rs10832962	T	C	0.032	-0.0186826	0.719	0.28951	0.0176385	0.004	6.62E-14	172920
rs10893499	A	G	0.0521	0.0292569	0.1438	0.181731	0.021908	0.0053	3.86E-21	172980
rs10903129	G	A	0.0328	0.00167952	0.5369	0.922118	0.017179	0.0037	3.03E-17	169920
rs10947332	A	G	0.0504	-0.0996092	0.1319	6.81E-06	0.0221373	0.0056	6.97E-18	169263
rs11206508	A	G	0.0434	-0.0117856	0.1319	0.691648	0.029715	0.0055	2.26E-14	172239
rs11485618	G	A	-0.05	-0.0175467	0.3087	0.367843	0.0194851	0.0039	3.73E-33	170063
rs11563251	T	C	0.0345	0.0557405	0.1253	0.0550047	0.029049	0.0062	4.50E-08	172855
rs11591147	T	G	-0.497	-0.107987	0.01715	0.0200452	0.0464361	0.018	8.57E-143	77417
rs11669133	A	G	0.0501	-0.0170603	0.04222	0.77651	0.060099	0.0098	4.80E-08	168043
rs1169288	C	A	0.0375	0.00283489	0.3338	0.874051	0.017884	0.004	6.45E-21	163086
rs12471982	C	A	0.0365	0.0463827	0.1359	0.101093	0.0282894	0.0054	3.93E-11	170386
rs1250229	C	T	0.0243	0.015534	0.7889	0.465401	0.0212799	0.0042	3.13E-08	173032
rs12670798	C	T	0.0344	0.00311374	0.2243	0.876298	0.0200029	0.0043	4.81E-14	173013
rs12748152	T	C	0.0499	-0.00676294	0.07124	0.833893	0.0322488	0.0066	3.21E-12	172988
rs12916	C	T	0.0733	0.00927496	0.4314	0.590281	0.017226	0.0038	7.79E-78	168357
rs13206249	A	G	-0.0378	-0.0145117	0.2164	0.48079	0.020583	0.0062	4.53E-08	87149
rs13277801	T	C	-0.0338	0.0188343	0.653	0.286235	0.0176613	0.0038	3.99E-17	173010
rs13414987	A	C	0.0308	-0.00972149	0.2177	0.65962	0.0220723	0.0043	9.94E-12	173002
rs1367117	A	G	0.1186	0.00678813	0.2876	0.721935	0.0190745	0.004	9.48E-183	173007
rs1475701	C	T	0.0904	-0.0330957	0.03562	0.385327	0.0381233	0.0092	1.46E-20	172178
rs1510226	C	T	0.1409	-0.114058	0.01319	0.147714	0.0787879	0.0214	1.71E-10	79768
rs1531517	A	G	-0.2202	-0.0520971	0.05145	0.140193	0.0353183	0.008	9.51E-163	164674
rs1564348	C	T	0.0481	-0.0198721	0.1451	0.421336	0.0247134	0.005	2.76E-21	172989
rs16831243	T	C	0.0378	-0.0334125	0.1807	0.161693	0.0238763	0.0055	9.06E-12	162945
rs17111503	G	A	0.0662	-0.012167	0.2414	0.572817	0.0215762	0.0045	1.39E-45	172990
rs17404153	T	G	-0.0336	-0.00236147	0.1438	0.918468	0.0230693	0.0054	1.83E-09	172898
rs174583	T	C	-0.0522	0.0389388	0.3747	0.0254941	0.0174313	0.0038	7.00E-41	172982
rs17800760	A	G	-0.0513	-0.0473633	0.1319	0.0934889	0.0282383	0.0053	8.87E-22	171494
rs1800562	A	G	-0.0615	0.0674452	0.04617	0.135641	0.0451978	0.008	8.25E-14	171209
rs1800961	T	C	-0.0685	-0.0378076	0.0343	0.358236	0.041152	0.0106	6.03E-10	142698
rs1801689	C	A	0.1028	0.0756887	0.03694	0.386079	0.0873247	0.0139	9.81E-12	111143
rs1883025	T	C	-0.0296	0.00472495	0.2427	0.827505	0.0216838	0.0044	6.14E-11	172330
rs2000999	A	G	0.065	0.0188412	0.1847	0.386023	0.0217352	0.0046	4.22E-41	171510
rs2030746	T	C	0.0214	0.0245557	0.3984	0.170174	0.0179023	0.0038	8.60E-09	173024
rs207150	C	T	0.0472	0.000832503	0.91821	0.978391	0.0307351	0.0065	2.00E-12	173019
rs2073547	G	A	0.0485	0.0270108	0.1939	0.141154	0.0183559	0.0049	1.92E-21	169889
rs2075650	G	A	0.1767	0.0127345	0.1266	0.576798	0.0228188	0.0055	1.00E-200	161076
rs2247056	C	T	0.0248	0.0890633	0.7823	1.24E-05	0.0203757	0.0043	1.42E-08	169288
rs2287019	T	C	-0.0283	0.012278	0.19	0.549504	0.0205144	0.0048	8.36E-09	167400
rs2328223	C	A	0.0299	0.00455167	0.2493	0.832275	0.0214919	0.005	5.63E-09	170762
rs2419604	G	A	-0.0302	0.000372042	0.6821	0.983911	0.0184488	0.004	7.49E-14	172807
rs2587534	A	G	0.0391	0.00121039	0.5277	0.944282	0.0173186	0.0037	8.06E-25	172966
rs2642438	G	A	0.0352	-0.01289	0.7454	0.502314	0.0192143	0.0042	7.32E-16	165470
rs2647281	G	A	0.0589	-0.0455593	0.05541	0.214011	0.0366641	0.0095	2.27E-09	158798
rs267733	G	A	-0.0331	0.0238263	0.1372	0.328006	0.0243588	0.0053	5.29E-09	164562
rs2710642	A	G	0.0239	0.0224243	0.6187	0.205652	0.0177181	0.0038	6.09E-09	172994
rs2737252	A	G	-0.0314	-0.0185444	0.2559	0.318759	0.0186	0.0041	7.04E-14	172950
rs2886232	C	T	-0.0451	0.0429714	0.8799	0.11278	0.0270973	0.0064	3.88E-11	162498
rs3125055	A	T	0.0468	0.0197297	0.1398	0.4475	0.0259742	0.0055	5.92E-16	172720
rs314253	C	T	-0.0242	-0.00513351	0.3351	0.770133	0.0175684	0.0038	3.44E-10	169706
rs3184504	C	T	0.0268	-0.0807265	0.5343	3.26E-06	0.0173471	0.0038	4.20E-12	164996
rs364585	G	A	0.0249	0.00193431	0.6332	0.914741	0.0180674	0.0038	4.28E-10	171526
rs3757354	T	C	-0.0382	-0.0178223	0.2098	0.356877	0.0193441	0.0044	2.09E-17	172987
rs376642	T	C	-0.0233	-0.00885457	0.285	0.641114	0.0189954	0.004	4.67E-10	171451
rs3780181	G	A	-0.0445	-0.032076	0.05277	0.39601	0.0377913	0.0074	1.76E-09	171976
rs413380	C	T	0.0861	0.0461848	0.9657	0.252935	0.0403978	0.0098	7.62E-17	170282
rs4253776	G	A	0.0311	-0.00174298	0.124	0.955618	0.0313184	0.0059	3.35E-08	171071
rs4530754	A	G	0.0275	-0.00542352	0.5818	0.752529	0.0172007	0.0036	3.58E-12	173003
rs4722551	C	T	0.0391	-0.0403903	0.1702	0.055802	0.0211182	0.0049	3.95E-14	172946
rs492399	A	G	-0.0629	0.0399964	0.96438	0.382215	0.0457718	0.0102	1.23E-09	172873
rs492602	G	A	0.0293	0.0514132	0.4301	0.00352687	0.0176215	0.0039	9.42E-14	170009
rs4942486	C	T	-0.0243	-0.00798703	0.5383	0.646045	0.017391	0.0037	2.26E-11	171930
rs4970712	C	A	0.0339	-0.00229382	0.8061	0.911472	0.0206312	0.0044	2.46E-13	173036
rs4970834	T	C	-0.1503	0.0029477	0.1873	0.891471	0.0216038	0.0047	1.00E-200	172825
rs520861	G	A	0.0843	-0.0147638	0.7071	0.449762	0.0195338	0.0042	1.78E-84	173021
rs5763662	T	C	0.0767	-0.00940544	0.02507	0.844555	0.0479696	0.0121	1.19E-08	162777
rs579459	C	T	0.0665	0.00788794	0.215	0.702142	0.0206258	0.0045	2.42E-44	172706
rs6016381	C	T	-0.0363	0.00974546	0.3602	0.589549	0.0180642	0.0038	6.85E-20	171556
rs6065311	C	T	0.0417	0.0219214	0.4604	0.20304	0.0172211	0.0036	1.66E-30	171333
rs6504872	T	C	0.0274	-0.00971288	0.4723	0.572282	0.0172002	0.0037	3.48E-13	171519
rs6511720	T	G	-0.2209	-0.0610825	0.09763	0.0317417	0.0284416	0.0061	1.00E-200	170608
rs6511727	G	T	-0.0266	0.00537061	0.6148	0.755992	0.0172829	0.0038	1.84E-11	170239
rs6544713	C	T	-0.0806	0.0358019	0.7058	0.0858855	0.0208453	0.0041	4.84E-83	172940
rs6709904	G	A	-0.055	-0.0525082	0.1135	0.0642777	0.028379	0.0085	4.58E-10	89852
rs6818397	G	T	-0.0224	-0.0201076	0.5871	0.294954	0.0191992	0.004	1.68E-08	172685
rs688	T	C	0.054	0.0159223	0.4472	0.355392	0.0172286	0.0037	1.01E-43	166792
rs6882076	C	T	0.0456	0.0489479	0.6662	0.00797315	0.0184486	0.0038	3.31E-31	173006
rs6909746	T	C	-0.0263	-0.0166502	0.3918	0.342496	0.0175404	0.0037	7.86E-11	170097
rs7254892	A	G	-0.4853	0.00279204	0.03166	0.961911	0.0584647	0.0119	1.00E-200	139198
rs7264396	T	C	-0.0246	0.0276098	0.219	0.203345	0.0217045	0.0045	4.41E-08	171527
rs7552841	T	C	0.0368	0.000991131	0.3654	0.957986	0.0188139	0.0044	5.40E-15	140234
rs75687619	T	G	0.1735	0.0376329	0.02375	0.513975	0.0576607	0.0161	8.05E-24	82003
rs7640978	T	C	-0.0392	-0.0194111	0.1055	0.53536	0.031316	0.0069	9.84E-09	172228
rs7770628	T	C	-0.0258	-0.0176375	0.5515	0.31	0.0173731	0.0037	3.17E-11	172996
rs780093	C	T	-0.0223	-0.0431035	0.5871	0.0167128	0.0180126	0.0037	2.36E-08	172189
rs7832643	T	G	0.0339	0.0196775	0.405	0.263627	0.0176028	0.0038	2.67E-17	164854
rs8017377	A	G	0.0303	-0.00840179	0.4591	0.635088	0.0177037	0.0038	2.52E-15	172866
rs8176722	A	C	-0.0473	0.0609828	0.1108	0.0100145	0.0236797	0.006	1.85E-14	172802
rs9804646	T	C	-0.0454	-0.0400663	0.08971	0.121552	0.0258777	0.007	8.60E-11	168089
rs9875338	A	G	-0.027	0.0266682	0.3879	0.128087	0.0175254	0.0037	2.21E-11	172895
rs9987289	G	A	0.0714	0.0245261	0.9248	0.318902	0.0246069	0.0066	8.53E-24	160102
